# Supplementary material for: Crystal structure of 1-ethyl­pyrazolo[3,4-d]pyrimidine-4(5H)-thione
Source: Acta Crystallogr Sect E Struct Rep Online. 2014 Aug 16;70(Pt 9):o1005–6. doi: 10.1107/S160053681401825X (PMC4186190; doi:10.1107/S160053681401825X)
Supplement: Supplementary file 1 [file e-70-o1005-sup1.cif]

##############################################################################
#                                                                            #
# This CIF contains the data in a paper accepted for publication in          #
# Acta Crystallographica Section E. It conforms to the requirements of       #
# Notes for Authors for Acta Crystallographica Section E, and has been       #
# peer reviewed under the auspices of the IUCr Commission on Journals.       #
#                                                                            #
# Full details of the Crystallographic Information File format               #
# are given in the paper "The Crystallographic Information File (CIF):       #
# a New Standard Archive File for Crystallography" by S. R. Hall, F. H.      #
# Allen and I. D. Brown [Acta Cryst. (1991), A47, 655-685].                  #
#                                                                            #
# The current version of the core CIF dictionary is obtainable from          #
# ftp://ftp.iucr.org/pub/cif_core.dic.                                       #
#                                                                            #
# Software is freely available for graphical display of the structure(s)     #
# in this CIF. For information consult the CIF software page                 #
# http://www.iucr.org/resources/cif/software.                                #
#                                                                            #
# This file may be used for bona fide research purposes within the           #
# scientific community so long as proper attribution is given to the journal # 
# article from which it was obtained.                                        #
#                                                                            #
##############################################################################
data_I
_database_code_depnum_ccdc_archive 'CCDC 1018657'
_audit_creation_method     SHELXL-97
_journal_date_recd_electronic     2014-07-29
_journal_date_accepted     2014-08-09
_journal_name_full     'Acta Crystallographica, Section E'
_journal_year     2014
_journal_volume     70
_journal_issue      9
_journal_page_first     o1005
_journal_page_last     o1006
_journal_paper_category     HO
_journal_paper_doi     10.1107/S160053681401825X
_journal_coeditor_code     HB7262
_publ_contact_author_name     'Mohammed El Fal'
_publ_contact_author_address
;
Laboratoire de Chimie Organique H\'et\'erocyclique URAC 21,
P\^ole de Comp\'etence Pharmacochimie, Av. Ibn Battouta, BP 1014,
Facult\'e des Sciences, Universit\'e Mohammed V-Agdal, Rabat, Morocco
;
_publ_contact_author_email     'elfal_mohammed@yahoo.fr'
_publ_contact_author_fax     '212 537 77 54 40'
_publ_contact_author_phone     '212 537 77 54 40'
_publ_section_title
;
Crystal structure of
1-ethylpyrazolo[3,4-<i>d</i>]pyrimidine-4(5<i>H</i>)-thione
;
loop_
    _publ_author_name
    _publ_author_address
    'El Fal, Mohammed'
;
Laboratoire de Chimie Organique H\'et\'erocyclique URAC 21,
P\^ole de Comp\'etence Pharmacochimie, Av. Ibn Battouta, BP 1014,
Facult\'e des Sciences, Universit\'e Mohammed V-Agdal, Rabat, Morocco
;
    'Ramli, Youssef'
;
Laboratoire National de Contr\^ole des M\'edicaments, D M P,
Minist\`ere de la Sant\'e, Madinat Al Irnane, BP 6206, Rabat, Morocco
;
    'Essassi, El Mokhtar'
;
Laboratoire de Chimie Organique H\'et\'erocyclique URAC 21,
P\^ole de Comp\'etence Pharmacochimie, Av. Ibn Battouta, BP 1014,
Facult\'e des Sciences, Universit\'e Mohammed V-Agdal, Rabat, Morocco
;
    'Saadi, Mohamed'
;
Laboratoire de Chimie du Solide Appliqu\'ee,
Facult\'e des Sciences, Universit\'e Mohammed V-Agdal
Avenue Ibn Battouta, BP 1014, Rabat, Morocco
;
    'El Ammari, Lahcen'
;
Laboratoire de Chimie du Solide Appliqu\'ee,
Facult\'e des Sciences, Universit\'e Mohammed V-Agdal
Avenue Ibn Battouta, BP 1014, Rabat, Morocco
;
_chemical_name_systematic
;
1-Ethylpyrazolo[3,4-<i>d</i>]pyrimidine-4(5<i>H</i>)-thione
;
_chemical_name_common     ?
_chemical_formula_moiety     'C7 H8 N4 S'
_chemical_formula_sum     'C7 H8 N4 S'
_chemical_formula_iupac     'C7 H8 N4 S'
_chemical_formula_weight     180.23
_chemical_melting_point     ?
_symmetry_cell_setting     monoclinic
_symmetry_space_group_name_H-M     'P 21'
_symmetry_space_group_name_Hall     'P 2yb'
loop_
    _symmetry_equiv_pos_as_xyz
    'x, y, z'
    '-x, y+1/2, -z'
_cell_length_a     4.472(4)
_cell_length_b     5.353(4)
_cell_length_c     17.573(12)
_cell_angle_alpha     90.00
_cell_angle_beta     93.71(4)
_cell_angle_gamma     90.00
_cell_volume     419.8(5)
_cell_formula_units_Z     2
_cell_measurement_reflns_used     1704
_cell_measurement_theta_min     3.49
_cell_measurement_theta_max     27.48
_cell_measurement_temperature     296(2)
_exptl_crystal_description     block
_exptl_crystal_colour     yellow
_exptl_crystal_size_max     0.38
_exptl_crystal_size_mid     0.34
_exptl_crystal_size_min     0.29
_exptl_crystal_density_diffrn     1.426
_exptl_crystal_density_method     'not measured'
_exptl_crystal_F_000     188
_exptl_absorpt_coefficient_mu     0.332
_exptl_absorpt_correction_type     multi-scan
_exptl_absorpt_process_details     '(SADABS; Bruker, 2009)'
_exptl_absorpt_correction_T_min     0.5777
_exptl_absorpt_correction_T_max     0.7459
_exptl_special_details     ?
_diffrn_ambient_temperature     296(2)
_diffrn_radiation_type     MoK\a
_diffrn_radiation_wavelength     0.71073
_diffrn_radiation_source     'fine-focus sealed tube'
_diffrn_radiation_monochromator     graphite
_diffrn_measurement_device_type     'Bruker X8 APEX CCD'
_diffrn_measurement_method     '\f and \w scans'
_diffrn_reflns_number     4028
_diffrn_reflns_av_R_equivalents     0.0587
_diffrn_reflns_av_sigmaI/netI     0.1334
_diffrn_reflns_theta_min     3.49
_diffrn_reflns_theta_max     27.48
_diffrn_reflns_theta_full     27.48
_diffrn_measured_fraction_theta_max     0.995
_diffrn_measured_fraction_theta_full     0.995
_diffrn_reflns_limit_h_min     -5
_diffrn_reflns_limit_h_max     5
_diffrn_reflns_limit_k_min     -6
_diffrn_reflns_limit_k_max     5
_diffrn_reflns_limit_l_min     -22
_diffrn_reflns_limit_l_max     22
_refine_special_details
;
Refinement of <i>F</i>^2^ against all reflections. The weighted <i>R</i>-factor
<i>wR</i> and goodness of fit <i>S</i> are based on <i>F</i>^2^, conventional
<i>R</i>-factors <i>R</i> are based on <i>F</i>, with <i>F</i> set to zero for
negative <i>F</i>^2^. The threshold expression of <i>F</i>^2^ >
\s(<i>F</i>^2^) is used only for calculating <i>R</i>-factors(gt) <i>etc</i>.
and is not relevant to the choice of reflections for refinement.
<i>R</i>-factors based on <i>F</i>^2^ are statistically about twice as large
as those based on <i>F</i>, and <i>R</i>- factors based on all data will be
even larger.
;
_reflns_number_total     1704
_reflns_number_gt     1242
_reflns_threshold_expression     I>2\s(I)
_refine_ls_structure_factor_coef     Fsqd
_refine_ls_matrix_type     full
_refine_ls_R_factor_all     0.0895
_refine_ls_R_factor_gt     0.0531
_refine_ls_wR_factor_gt     0.1183
_refine_ls_wR_factor_ref     0.1387
_refine_ls_goodness_of_fit_ref     1.009
_refine_ls_restrained_S_all     1.009
_refine_ls_number_reflns     1704
_refine_ls_number_parameters     109
_refine_ls_number_restraints     1
_refine_ls_hydrogen_treatment     constr
_refine_ls_weighting_scheme     calc
_refine_ls_weighting_details
                 'calc w=1/[\s^2^(Fo^2^)+(0.0000P)^2^] where P=(Fo^2^+2Fc^2^)/3'
_atom_sites_solution_hydrogens     geom
_atom_sites_solution_primary     direct
_atom_sites_solution_secondary     difmap
_refine_ls_shift/su_max     0.000
_refine_ls_shift/su_mean     0.000
_refine_diff_density_max     0.286
_refine_diff_density_min     -0.360
_refine_ls_extinction_method     none
_refine_ls_extinction_coef     ?
_refine_ls_abs_structure_details
                               'Flack & Bernardinelli (2000), 652 Friedel pairs'
_refine_ls_abs_structure_Flack     -0.11(16)
loop_
    _atom_type_symbol
    _atom_type_description
    _atom_type_scat_dispersion_real
    _atom_type_scat_dispersion_imag
    _atom_type_scat_source
    'C' 'C' 0.0033 0.0016
                         'International Tables Vol C Tables 4.2.6.8 and 6.1.1.4'
    'H' 'H' 0.0000 0.0000
                         'International Tables Vol C Tables 4.2.6.8 and 6.1.1.4'
    'N' 'N' 0.0061 0.0033
                         'International Tables Vol C Tables 4.2.6.8 and 6.1.1.4'
    'S' 'S' 0.1246 0.1234
                         'International Tables Vol C Tables 4.2.6.8 and 6.1.1.4'
_computing_data_collection     'APEX2 (Bruker, 2009)'
_computing_cell_refinement     'SAINT-Plus (Bruker, 2009)'
_computing_data_reduction     'SAINT-Plus (Bruker, 2009)'
_computing_structure_solution     'SHELXS97 (Sheldrick, 2008)'
_computing_structure_refinement     'SHELXL97 (Sheldrick, 2008)'
_computing_molecular_graphics     'ORTEP-3 for Windows (Farrugia, 2012)'
_computing_publication_material
                               'PLATON (Spek, 2009) and publCIF (Westrip, 2010)'
loop_
    _atom_site_type_symbol
    _atom_site_label
    _atom_site_fract_x
    _atom_site_fract_y
    _atom_site_fract_z
    _atom_site_U_iso_or_equiv
    _atom_site_adp_type
    _atom_site_calc_flag
    _atom_site_refinement_flags
    _atom_site_occupancy
    _atom_site_symmetry_multiplicity
    _atom_site_disorder_assembly
    _atom_site_disorder_group
    C C1 0.2656(8) 0.2169(7) 0.6200(2) 0.0340(9) Uani d . 1 1 . .
    C C2 0.3666(8) 0.2465(8) 0.6972(2) 0.0349(9) Uani d . 1 1 . .
    C C3 0.5729(9) 0.1222(9) 0.7490(2) 0.0421(10) Uani d . 1 1 . .
    H H3 0.6856 -0.0166 0.7370 0.050 Uiso calc R 1 1 . .
    C C4 0.2506(9) 0.4396(7) 0.7391(2) 0.0386(10) Uani d . 1 1 . .
    C C5 -0.0448(9) 0.5752(8) 0.6444(2) 0.0438(11) Uani d . 1 1 . .
    H H5 -0.1874 0.6853 0.6230 0.053 Uiso calc R 1 1 . .
    C C6 0.3360(13) 0.5872(10) 0.8749(3) 0.0669(16) Uani d . 1 1 . .
    H H6A 0.1925 0.7165 0.8595 0.080 Uiso calc R 1 1 . .
    H H6B 0.5229 0.6675 0.8919 0.080 Uiso calc R 1 1 . .
    C C7 0.2207(15) 0.4383(15) 0.9390(3) 0.091(3) Uani d . 1 1 . .
    H H7A 0.1876 0.5471 0.9810 0.137 Uiso calc R 1 1 . .
    H H7B 0.3652 0.3131 0.9550 0.137 Uiso calc R 1 1 . .
    H H7C 0.0355 0.3592 0.9221 0.137 Uiso calc R 1 1 . .
    N N1 0.0543(7) 0.3928(6) 0.59849(19) 0.0407(9) Uani d . 1 1 . .
    H H1 -0.0256 0.4046 0.5509 0.049 Uiso d R 1 1 . .
    N N2 0.0419(8) 0.6091(7) 0.71546(19) 0.0435(9) Uani d . 1 1 . .
    N N3 0.3849(9) 0.4260(7) 0.80986(17) 0.0482(10) Uani d . 1 1 . .
    N N4 0.5830(8) 0.2300(8) 0.81616(19) 0.0513(10) Uani d . 1 1 . .
    S S1 0.3799(2) 0.0022(2) 0.55937(5) 0.0413(3) Uani d . 1 1 . .
loop_
    _atom_site_aniso_label
    _atom_site_aniso_U_11
    _atom_site_aniso_U_22
    _atom_site_aniso_U_33
    _atom_site_aniso_U_12
    _atom_site_aniso_U_13
    _atom_site_aniso_U_23
    C1 0.0340(18) 0.030(2) 0.038(2) -0.0022(18) 0.0034(16) 0.0046(17)
    C2 0.0340(18) 0.030(2) 0.040(2) -0.0013(19) 0.0000(15) 0.0005(18)
    C3 0.046(2) 0.039(2) 0.040(2) 0.011(2) -0.0064(17) 0.0030(19)
    C4 0.041(2) 0.036(3) 0.038(2) -0.0003(19) 0.0021(16) -0.0011(17)
    C5 0.036(2) 0.038(3) 0.056(3) 0.0102(19) -0.0030(18) 0.005(2)
    C6 0.089(4) 0.067(4) 0.045(3) 0.002(3) 0.005(2) -0.017(2)
    C7 0.094(4) 0.128(8) 0.053(3) -0.003(5) 0.016(3) -0.009(3)
    N1 0.0406(18) 0.037(2) 0.0440(19) 0.0066(17) -0.0044(15) 0.0078(16)
    N2 0.050(2) 0.034(2) 0.046(2) 0.0076(18) 0.0027(16) -0.0015(16)
    N3 0.059(2) 0.052(3) 0.0337(17) 0.0086(19) 0.0001(15) -0.0048(16)
    N4 0.051(2) 0.058(3) 0.044(2) 0.015(2) -0.0072(16) -0.0002(18)
    S1 0.0449(5) 0.0390(6) 0.0388(5) 0.0052(6) -0.0053(4) -0.0052(5)
_geom_special_details
;
All e.s.d.'s (except the e.s.d. in the dihedral angle between two l.s. planes)
are estimated using the full covariance matrix. The cell e.s.d.'s are taken
into account individually in the estimation of e.s.d.'s in distances, angles
and torsion angles; correlations between e.s.d.'s in cell parameters are only
used when they are defined by crystal symmetry. An approximate (isotropic)
treatment of cell e.s.d.'s is used for estimating e.s.d.'s involving l.s.
planes.
;
loop_
    _geom_bond_atom_site_label_1
    _geom_bond_atom_site_label_2
    _geom_bond_site_symmetry_2
    _geom_bond_distance
    _geom_bond_publ_flag
    C1 N1 . 1.370(5) ?
    C1 C2 . 1.410(5) ?
    C1 S1 . 1.669(4) ?
    C2 C4 . 1.390(5) ?
    C2 C3 . 1.419(6) ?
    C3 N4 . 1.312(5) ?
    C3 H3 . 0.9300 ?
    C4 N3 . 1.347(5) ?
    C4 N2 . 1.348(5) ?
    C5 N2 . 1.296(5) ?
    C5 N1 . 1.359(5) ?
    C5 H5 . 0.9300 ?
    C6 N3 . 1.459(5) ?
    C6 C7 . 1.499(7) ?
    C6 H6A . 0.9700 ?
    C6 H6B . 0.9700 ?
    C7 H7A . 0.9600 ?
    C7 H7B . 0.9600 ?
    C7 H7C . 0.9600 ?
    N1 H1 . 0.8900 ?
    N3 N4 . 1.373(5) ?
loop_
    _geom_angle_atom_site_label_1
    _geom_angle_atom_site_label_2
    _geom_angle_atom_site_label_3
    _geom_angle_site_symmetry_1
    _geom_angle_site_symmetry_3
    _geom_angle
    _geom_angle_publ_flag
    N1 C1 C2 . . 111.1(3) ?
    N1 C1 S1 . . 122.1(3) ?
    C2 C1 S1 . . 126.8(3) ?
    C4 C2 C1 . . 119.1(4) ?
    C4 C2 C3 . . 104.9(3) ?
    C1 C2 C3 . . 136.0(4) ?
    N4 C3 C2 . . 110.8(4) ?
    N4 C3 H3 . . 124.6 ?
    C2 C3 H3 . . 124.6 ?
    N3 C4 N2 . . 125.4(4) ?
    N3 C4 C2 . . 106.9(4) ?
    N2 C4 C2 . . 127.7(3) ?
    N2 C5 N1 . . 125.7(4) ?
    N2 C5 H5 . . 117.1 ?
    N1 C5 H5 . . 117.1 ?
    N3 C6 C7 . . 110.5(5) ?
    N3 C6 H6A . . 109.5 ?
    C7 C6 H6A . . 109.5 ?
    N3 C6 H6B . . 109.5 ?
    C7 C6 H6B . . 109.5 ?
    H6A C6 H6B . . 108.1 ?
    C6 C7 H7A . . 109.5 ?
    C6 C7 H7B . . 109.5 ?
    H7A C7 H7B . . 109.5 ?
    C6 C7 H7C . . 109.5 ?
    H7A C7 H7C . . 109.5 ?
    H7B C7 H7C . . 109.5 ?
    C5 N1 C1 . . 125.2(3) ?
    C5 N1 H1 . . 112.4 ?
    C1 N1 H1 . . 122.4 ?
    C5 N2 C4 . . 111.2(3) ?
    C4 N3 N4 . . 111.2(3) ?
    C4 N3 C6 . . 127.6(4) ?
    N4 N3 C6 . . 121.2(4) ?
    C3 N4 N3 . . 106.2(3) ?
loop_
    _geom_hbond_atom_site_label_D
    _geom_hbond_atom_site_label_H
    _geom_hbond_atom_site_label_A
    _geom_hbond_site_symmetry_A
    _geom_hbond_distance_DH
    _geom_hbond_distance_HA
    _geom_hbond_distance_DA
    _geom_hbond_angle_DHA
    N1 H1 S1 2_556 0.89 2.48 3.333(4) 161
    C5 H5 S1 1_465 0.93 2.75 3.685(5) 179
    C3 H3 N2 1_645 0.93 2.60 3.528(6) 174
_iucr_refine_instructions_details
;
TITL EL14_D028_DRX7 in P2(1)
CELL  0.71073   4.4717   5.3530  17.5732   90.000   93.715   90.000
ZERR     2.00   0.0035   0.0041   0.0123    0.000    0.037    0.000
LATT  -1
SYMM  - X, 1/2 + Y, - Z
SFAC  C    H    N    S
UNIT  14   16   8    2
MERG   2
OMIT     0   0   1
SHEL 40 0.77
FMAP   2
PLAN   10
ACTA
BOND
BOND $H
HTAB 2.6
HTAB N1 S1_$1
HTAB C5 S1_$2
HTAB C3 N2_$3
eqiv $1 -x, 1/2+y, 1-z
eqiv $2 -1+x, 1+y, z
eqiv $3 1+x, -1+y, z
L.S.  10
TEMP    23.00
WGHT    0.000000
FVAR       1.54583
C1    1    0.265619    0.216930    0.619964    11.00000    0.03396    0.02963 =
         0.03847    0.00456    0.00342   -0.00219
C2    1    0.366594    0.246481    0.697151    11.00000    0.03397    0.03050 =
         0.04006    0.00049    0.00003   -0.00131
C3    1    0.572941    0.122217    0.748987    11.00000    0.04631    0.03863 =
         0.04009    0.00298   -0.00639    0.01125
AFIX  43
H3    2    0.685646   -0.016644    0.736972    11.00000   -1.20000
AFIX   0
C4    1    0.250600    0.439583    0.739137    11.00000    0.04105    0.03632 =
         0.03835   -0.00112    0.00214   -0.00035
C5    1   -0.044831    0.575196    0.644424    11.00000    0.03601    0.03844 =
         0.05608    0.00468   -0.00301    0.01023
AFIX  43
H5    2   -0.187436    0.685307    0.622983    11.00000   -1.20000
AFIX   0
C6    1    0.336021    0.587188    0.874862    11.00000    0.08879    0.06668 =
         0.04523   -0.01662    0.00545    0.00170
AFIX  23
H6A   2    0.192536    0.716501    0.859547    11.00000   -1.20000
H6B   2    0.522911    0.667515    0.891943    11.00000   -1.20000
AFIX   0
C7    1    0.220715    0.438260    0.938988    11.00000    0.09384    0.12783 =
         0.05278   -0.00916    0.01576   -0.00320
AFIX  33
H7A   2    0.187628    0.547146    0.981028    11.00000   -1.50000
H7B   2    0.365153    0.313052    0.954951    11.00000   -1.50000
H7C   2    0.035513    0.359194    0.922055    11.00000   -1.50000
AFIX   0
N1    3    0.054262    0.392827    0.598490    11.00000    0.04057    0.03673 =
         0.04399    0.00780   -0.00438    0.00663
AFIX   3
H1    2   -0.025558    0.404595    0.550898    11.00000   -1.20000
AFIX   0
N2    3    0.041891    0.609148    0.715457    11.00000    0.05020    0.03396 =
         0.04620   -0.00147    0.00266    0.00762
N3    3    0.384889    0.426042    0.809860    11.00000    0.05874    0.05170 =
         0.03374   -0.00477    0.00006    0.00863
N4    3    0.582996    0.229959    0.816158    11.00000    0.05080    0.05799 =
         0.04387   -0.00018   -0.00721    0.01544
S1    4    0.379908    0.002201    0.559375    11.00000    0.04492    0.03904 =
         0.03880   -0.00523   -0.00528    0.00518
HKLF 4
REM  EL14_D028_DRX7 in P2(1)
REM R1 =  0.0531 for   1242 Fo > 4sig(Fo)  and  0.0895 for all   1704 data
REM    109 parameters refined using      1 restraints
END
WGHT      0.0000      0.0000
REM Highest difference peak  0.286,  deepest hole -0.360,  1-sigma level  0.063
Q1    1   0.3994 -0.1271  0.6000  11.00000  0.05    0.29
Q2    1   0.2661 -0.0776  0.6315  11.00000  0.05    0.22
Q3    1   0.2848 -0.0016  0.5696  11.00000  0.05    0.21
Q4    1   0.4560  0.0607  0.4896  11.00000  0.05    0.21
Q5    1  -0.2678  0.9796  0.6431  11.00000  0.05    0.21
Q6    1   0.4931 -0.0332  0.4873  11.00000  0.05    0.21
Q7    1   0.4247  0.1315  0.6007  11.00000  0.05    0.21
Q8    1   0.0006  0.8488  0.9093  11.00000  0.05    0.20
Q9    1   0.2860  0.0702  0.6323  11.00000  0.05    0.20
Q10   1   0.0877  0.6967  0.8286  11.00000  0.05    0.19
;
