# Supplementary material for: Crystal structure of 1-ethyl­pyrazolo[3,4-d]pyrimidine-4(5H)-thione
Source: Acta Crystallogr Sect E Struct Rep Online. 2014 Aug 16;70(Pt 9):o1005–6. doi: 10.1107/S160053681401825X (PMC4186190; doi:10.1107/S160053681401825X)
Supplement: Supplementary file 2 [file e-70-o1005-Isup2.hkl]

# 
# h,k,l, Fc-squared, Fo-squared, sigma(Fo-squared) and status flag 
# 
data_I
_shelx_title ' EL14_D028_DRX7 in P2(1)' 
_shelx_refln_list_code          4 
_shelx_F_calc_maximum       63.35 
_exptl_crystal_F_000       188.00 
_reflns_d_resolution_high  0.7702 
 
loop_ 
 _symmetry_equiv_pos_as_xyz 
 'x, y, z' 
 '-x, y+1/2, -z' 
 
_cell_length_a     4.4717 
_cell_length_b     5.3530 
_cell_length_c    17.5732 
_cell_angle_alpha  90.000 
_cell_angle_beta   93.715 
_cell_angle_gamma  90.000 
 
_shelx_F_squared_multiplier     1.000 
 
loop_ 
 _refln_index_h 
 _refln_index_k 
 _refln_index_l 
 _refln_F_squared_calc 
 _refln_F_squared_meas 
 _refln_F_squared_sigma 
 _refln_observed_status 
   0  -6   0        8.95        4.54      3.38 o 
   1  -6   0       13.89       17.54      3.40 o 
   2  -6   0        0.61        3.27      2.49 o 
   1  -5   0      131.12      109.44     12.99 o 
   2  -5   0       48.29       43.46      7.34 o 
   3  -5   0       18.52       14.76     14.10 o 
   4  -5   0        1.12       -3.31      3.31 o 
   0  -4   0       78.64       80.53     22.78 o 
   1  -4   0      224.40      216.98     17.71 o 
   2  -4   0       69.67       71.12      7.70 o 
   3  -4   0        8.20        6.93      2.76 o 
   4  -4   0       31.44       13.39     15.36 o 
   1  -3   0       55.33       51.54      4.66 o 
   2  -3   0      117.29      118.33     14.74 o 
   3  -3   0      157.99      151.73     31.65 o 
   4  -3   0        0.38        5.27     14.10 o 
   5  -3   0        5.89        6.13      7.30 o 
   0  -2   0      610.46      596.51     57.97 o 
   1  -2   0        9.19        8.71      2.29 o 
   2  -2   0       58.51       66.28      8.32 o 
   3  -2   0       37.36       14.06      5.40 o 
   4  -2   0       17.18       13.09      3.29 o 
   5  -2   0        6.67        3.81      2.51 o 
   1  -1   0      429.76      468.38     57.37 o 
   2  -1   0       91.79       94.99     23.72 o 
   3  -1   0       56.25       58.45      8.48 o 
   4  -1   0       15.47       13.22      3.26 o 
   5  -1   0       17.77       21.67      4.48 o 
   1   0   0      574.81      546.76     56.91 o 
   2   0   0       45.27       42.53      3.81 o 
   3   0   0      409.44      468.18     39.87 o 
   4   0   0       36.69       39.92      4.02 o 
   5   0   0       39.32       35.86      4.91 o 
   1   1   0      438.25      452.47     38.86 o 
   2   1   0       90.04       96.08      8.25 o 
   3   1   0       53.76       65.80      5.79 o 
   4   1   0       15.24       16.68      2.68 o 
   5   1   0       17.74       14.57      3.26 o 
   0   2   0      617.18      641.42     89.46 o 
   1   2   0       10.96       10.06      2.36 o 
   2   2   0       58.77       55.20      6.61 o 
   4   2   0       16.95       17.57      3.00 o 
   5   2   0        6.76        9.18      2.88 o 
   1   3   0       56.21       61.25      6.18 o 
   2   3   0      114.99      106.15     11.91 o 
   3   3   0      158.40      159.02     16.30 o 
   4   3   0        0.38        1.11      2.53 o 
   5   3   0        5.62        3.34      3.31 o 
   1   4   0      222.25      217.30     32.47 o 
   2   4   0       70.01       81.55     13.18 o 
   3   4   0        8.44        6.96      4.14 o 
   4   4   0       31.55       34.94      4.89 o 
  -2  -6   1        1.68        3.24      2.69 o 
  -1  -6   1       44.77       54.22      6.92 o 
   0  -6   1       16.01       13.96      3.13 o 
   1  -6   1       10.92       13.64      3.43 o 
   2  -6   1        1.91        8.79      3.43 o 
  -4  -5   1        0.19        1.99     10.44 o 
  -3  -5   1        0.88       -0.92      2.89 o 
  -2  -5   1       33.50       26.81      7.17 o 
  -1  -5   1       37.78       28.68      4.54 o 
   0  -5   1      133.66      117.85     11.73 o 
   1  -5   1       48.68       44.98      5.28 o 
   2  -5   1       22.19       31.87     12.70 o 
   3  -5   1       57.18       59.29     10.29 o 
   4  -5   1        0.16        7.53     14.90 o 
  -4  -4   1       38.62       29.23     24.12 o 
  -3  -4   1       13.14       13.26     11.00 o 
  -2  -4   1      103.56       93.97      9.80 o 
  -1  -4   1       87.00       87.48      7.38 o 
   0  -4   1       73.97       67.89      5.92 o 
   1  -4   1      222.52      214.44     18.81 o 
   2  -4   1       16.76       17.52      2.71 o 
   3  -4   1       12.80       -4.18     11.47 o 
   4  -4   1        7.13      -12.05     12.05 o 
  -5  -3   1        6.71        3.00      5.65 o 
  -4  -3   1        5.31        1.04      2.60 o 
  -3  -3   1       74.51       79.27     15.23 o 
  -2  -3   1      156.14      158.90     15.75 o 
  -1  -3   1       18.42       14.40      1.74 o 
   0  -3   1       31.76       33.55      2.65 o 
   1  -3   1      164.71      168.10     16.39 o 
   2  -3   1       37.82       42.02      6.69 o 
   3  -3   1      115.40       71.43     27.99 o 
   4  -3   1        9.90       14.77     12.72 o 
   5  -3   1        1.59        9.54     13.39 o 
  -5  -2   1       10.02        5.65      7.11 o 
  -4  -2   1       89.15       93.52     14.56 o 
  -3  -2   1      105.94      110.37      9.41 o 
  -2  -2   1        4.00        4.70      0.96 o 
  -1  -2   1       72.27       77.98      6.49 o 
   0  -2   1      194.52      177.64     12.12 o 
   1  -2   1      322.92      321.38     39.59 o 
   2  -2   1      295.57      337.23     40.53 o 
   3  -2   1       10.27       10.28      2.91 o 
   4  -2   1       14.91       -8.66     12.43 o 
   5  -2   1       14.69       13.31      3.52 o 
  -5  -1   1       10.67       11.38      2.62 o 
  -4  -1   1       21.26       20.67      3.98 o 
  -3  -1   1      107.28      113.79     11.25 o 
  -2  -1   1      335.18      322.12     30.62 o 
  -1  -1   1     3985.02     4058.20    270.85 o 
   0  -1   1     1924.48     1700.66    119.57 o 
   1  -1   1      215.38      221.40     27.32 o 
   2  -1   1      457.38      482.87     60.82 o 
   3  -1   1       16.62       -6.03      8.41 o 
   4  -1   1       35.94       39.72      4.66 o 
   5  -1   1       12.78       13.88      2.68 o 
  -5   0   1        1.64        0.64      1.99 o 
  -4   0   1        1.39        3.74      1.74 o 
  -3   0   1       89.09      100.63      8.83 o 
  -2   0   1        3.51        1.19      1.49 o 
  -1   0   1     1949.03     1687.74    142.75 o 
   2   0   1      246.67      250.76     21.36 o 
   3   0   1      166.30      168.44     14.45 o 
   4   0   1       85.51       90.06      8.04 o 
   5   0   1       12.92       12.11      2.59 o 
  -5   1   1       10.69       14.51      3.11 o 
  -4   1   1       21.66       19.22      2.99 o 
  -3   1   1      106.95      115.82     12.30 o 
  -2   1   1      334.39      316.09     33.38 o 
  -1   1   1     4012.73     4115.94    422.69 o 
   0   1   1     1935.00     1710.30    177.05 o 
   1   1   1      211.14      213.63     18.50 o 
   2   1   1      460.89      488.01     41.25 o 
   3   1   1       18.49       22.50      2.28 o 
   4   1   1       36.02       35.57      4.78 o 
   5   1   1       12.55       10.52      2.67 o 
  -5   2   1        9.79        8.92      2.95 o 
  -4   2   1       87.99       94.23     10.71 o 
  -3   2   1      103.95      101.38     11.64 o 
  -2   2   1        3.62        5.19      1.30 o 
  -1   2   1       75.12       79.32      8.39 o 
   1   2   1      317.39      304.43     32.78 o 
   2   2   1      293.29      307.28     33.58 o 
   3   2   1       10.81       13.47      2.34 o 
   4   2   1       15.42       16.51      2.84 o 
   5   2   1       15.31       15.09      3.46 o 
  -5   3   1        6.49       12.95      3.36 o 
  -4   3   1        5.46       13.14      2.65 o 
  -3   3   1       76.05       86.39      9.03 o 
  -2   3   1      152.19      164.06     17.17 o 
  -1   3   1       18.15       15.92      2.22 o 
   0   3   1       30.30       36.07      5.57 o 
   1   3   1      163.12      169.46     17.84 o 
   2   3   1       37.30       44.22      5.36 o 
   3   3   1      114.17      111.32     11.47 o 
   4   3   1        9.42       11.93      4.25 o 
   5   3   1        1.59        4.06      3.03 o 
  -4   4   1       38.96       38.37      6.70 o 
  -3   4   1       13.30       12.10      6.42 o 
  -2   4   1      103.47       94.31     10.42 o 
   1   4   1      219.53      234.57     32.60 o 
   2   4   1       17.33       20.94      4.39 o 
   3   4   1       12.67       14.05      2.72 o 
   4   4   1        6.92        6.48      2.57 o 
   3   5   1       57.45       63.43     10.75 o 
   4   5   1        0.21       -2.13      3.22 o 
  -2  -6   2        4.43        1.04      3.12 o 
  -1  -6   2        6.43        3.87      2.52 o 
   0  -6   2       71.12       59.12     11.78 o 
   1  -6   2       26.69       32.84      8.57 o 
   2  -6   2       12.75       13.64      4.23 o 
  -4  -5   2        0.83        3.11      7.37 o 
  -3  -5   2        3.84       -0.67      3.14 o 
  -2  -5   2       37.36       46.89     10.05 o 
  -1  -5   2        5.85        3.52      3.01 o 
   0  -5   2       75.50       68.51      7.48 o 
   1  -5   2       36.86       41.93      5.46 o 
   2  -5   2        4.29        7.08      2.51 o 
  -4  -4   2       16.69       11.86      3.76 o 
  -3  -4   2       20.24       19.98      5.19 o 
  -2  -4   2       83.13       87.76     14.01 o 
  -1  -4   2       91.35       92.31      9.50 o 
   0  -4   2       87.57       78.77      6.78 o 
   1  -4   2      147.74      149.14     12.30 o 
   2  -4   2      186.23      195.60     23.84 o 
   3  -4   2        0.04        8.33     11.26 o 
   4  -4   2        3.85        8.50     12.68 o 
  -5  -3   2       18.15       15.54      8.77 o 
  -4  -3   2       17.72       12.23     10.55 o 
  -3  -3   2       32.42       36.07      8.77 o 
  -2  -3   2      135.80      131.29     10.71 o 
  -1  -3   2      121.18      115.80      9.71 o 
   0  -3   2      154.57      147.63     12.01 o 
   1  -3   2       10.95        9.94      2.62 o 
   2  -3   2       25.96       34.18     12.03 o 
   3  -3   2       30.40       39.63     14.44 o 
   4  -3   2       13.92       19.33     11.88 o 
  -5  -2   2        1.89        0.11      2.22 o 
  -4  -2   2       84.37       76.36     12.89 o 
  -3  -2   2       74.74       86.09      6.04 o 
  -2  -2   2      213.00      239.77     16.42 o 
  -1  -2   2      478.42      497.06     33.09 o 
   0  -2   2      452.28      437.67     30.81 o 
   1  -2   2      119.16      125.37     16.17 o 
   2  -2   2       38.33       47.25      6.12 o 
   3  -2   2        3.92        4.72      3.72 o 
   4  -2   2       53.95       18.54     14.81 o 
   5  -2   2       29.08       25.60      3.87 o 
  -5  -1   2       20.91       20.17      3.55 o 
  -4  -1   2       35.60       29.25      6.03 o 
  -3  -1   2       32.56       36.73      3.53 o 
  -2  -1   2      141.90      141.84     11.30 o 
  -1  -1   2     3193.10     3189.86    212.76 o 
   0  -1   2      429.23      426.55     33.55 o 
   1  -1   2      176.86      159.26     38.83 o 
   2  -1   2     1026.80     1027.47    128.80 o 
   4  -1   2       74.95       76.96      8.85 o 
   5  -1   2        5.66        4.02      3.66 o 
  -5   0   2        0.08       -0.64      1.73 o 
  -4   0   2       10.24       11.95      2.30 o 
  -3   0   2       45.77       49.49      4.61 o 
  -2   0   2      317.92      326.02     26.13 o 
  -1   0   2      272.35      236.25     19.00 o 
   1   0   2       22.01       26.28      4.06 o 
   2   0   2       33.98       36.82      5.82 o 
   3   0   2       59.37       65.83      5.86 o 
   4   0   2       15.02       16.52      2.60 o 
   5   0   2        0.02       -1.63      3.18 o 
  -5   1   2       19.91       24.27      3.86 o 
  -4   1   2       34.99       40.04      5.50 o 
  -3   1   2       32.61       38.47      7.14 o 
  -2   1   2      136.38      132.74     14.65 o 
  -1   1   2     3193.72     3222.93    271.35 o 
   0   1   2      433.22      404.59     43.73 o 
   1   1   2      177.01      160.84     13.78 o 
   2   1   2     1029.87     1064.28     87.36 o 
   3   1   2      192.04      205.04     17.66 o 
   4   1   2       75.01       77.92     10.65 o 
   5   1   2        5.67        5.71      2.13 o 
  -5   2   2        1.82       -2.06      3.52 o 
  -4   2   2       85.30       88.54     14.96 o 
  -3   2   2       72.91       88.36      9.59 o 
  -2   2   2      219.32      259.52     25.73 o 
  -1   2   2      478.33      493.49     38.99 o 
   0   2   2      443.88      439.28     64.52 o 
   1   2   2      125.09      126.14     13.36 o 
   2   2   2       35.56       36.77      4.81 o 
   3   2   2        3.94        6.68      1.82 o 
   4   2   2       53.28       55.60      8.83 o 
   5   2   2       29.13       35.93      4.78 o 
  -5   3   2       18.14       25.27      4.20 o 
  -4   3   2       18.12       19.84      6.36 o 
  -3   3   2       32.81       35.23      4.64 o 
  -2   3   2      135.71      127.86     13.89 o 
  -1   3   2      121.16      120.34     12.53 o 
   1   3   2       10.94       10.48      2.74 o 
   2   3   2       24.44       35.62      4.39 o 
   3   3   2       31.00       36.28      4.84 o 
   4   3   2       14.00        8.30      2.74 o 
   5   3   2        0.59        0.56      3.89 o 
  -4   4   2       17.26       15.99      4.35 o 
  -3   4   2       20.08       15.95      3.10 o 
  -2   4   2       84.28       81.85      9.22 o 
  -1   4   2       91.82       92.27     14.14 o 
   0   4   2       88.70       80.76     12.18 o 
   1   4   2      148.21      152.52     22.55 o 
   2   4   2      185.22      176.69     19.59 o 
   3   4   2        0.04        0.81      2.05 o 
   4   4   2        3.51       -0.47      4.85 o 
   3   5   2       28.20       25.90      5.86 o 
  -2  -6   3       16.53       13.66      3.40 o 
  -1  -6   3       20.16       19.61      3.74 o 
   0  -6   3       15.28       12.35      4.22 o 
   1  -6   3       12.84       10.46      5.07 o 
   2  -6   3       27.31       20.05      4.77 o 
  -4  -5   3        5.58        2.12      3.68 o 
  -3  -5   3        2.10        9.83      4.10 o 
  -2  -5   3       14.55       14.14      3.32 o 
  -1  -5   3       40.85       35.62      5.37 o 
   0  -5   3       95.88       94.11      9.89 o 
   1  -5   3       27.50       29.24      3.92 o 
   2  -5   3        8.58        7.92      4.39 o 
   3  -5   3       26.08        7.62     14.10 o 
  -4  -4   3        1.85        2.27     12.47 o 
  -3  -4   3        9.10        5.75      2.30 o 
  -2  -4   3       52.74       49.20     10.08 o 
  -1  -4   3       35.38       33.35      4.23 o 
   0  -4   3       28.69       29.78      4.13 o 
   1  -4   3       22.93       29.44      5.98 o 
   2  -4   3      102.41      117.04     14.29 o 
   3  -4   3        0.13        5.82     11.47 o 
   4  -4   3        5.81       10.42     12.18 o 
  -5  -3   3       17.58       18.55      6.78 o 
  -4  -3   3       14.61       14.48     13.89 o 
  -3  -3   3       15.06       15.44      3.11 o 
  -2  -3   3      300.85      319.04     25.82 o 
  -1  -3   3      311.73      295.02     22.19 o 
   0  -3   3      262.63      247.54     20.10 o 
   1  -3   3      221.46      231.67     28.31 o 
   2  -3   3       13.32       13.49      3.22 o 
   3  -3   3       42.19       37.62     14.14 o 
   4  -3   3       55.62       21.63     17.24 o 
  -5  -2   3       10.30        4.96      5.63 o 
  -4  -2   3       42.22       50.69      9.28 o 
  -3  -2   3      221.57      220.93     15.00 o 
  -2  -2   3      539.21      547.81     36.50 o 
  -1  -2   3       16.13       17.03      2.00 o 
   0  -2   3      119.78      112.58      9.06 o 
   1  -2   3      476.43      472.49     60.37 o 
   2  -2   3      107.38       89.00     19.79 o 
   3  -2   3       14.57       21.97     10.13 o 
   4  -2   3       28.04        9.50     11.68 o 
   5  -2   3       27.74       24.81      5.02 o 
  -5  -1   3       13.61       14.57      4.58 o 
  -4  -1   3       31.08       31.48      7.01 o 
  -3  -1   3       39.10       41.96      4.03 o 
  -2  -1   3       69.33       80.73      7.78 o 
  -1  -1   3     1783.17     1798.55    114.19 o 
   0  -1   3       65.92       69.73      5.57 o 
   1  -1   3      200.48      209.05     22.30 o 
   2  -1   3       73.41       76.32     19.75 o 
   4  -1   3       44.62       49.00      7.41 o 
   5  -1   3        9.01        9.33      2.53 o 
  -5   0   3        1.65        4.31      2.10 o 
  -4   0   3       87.59       93.31     10.13 o 
  -3   0   3       67.20       70.22      6.32 o 
  -2   0   3      263.75      238.72     19.12 o 
  -1   0   3      113.43      101.75      7.82 o 
   0   0   3        0.20       -0.21      0.21 o 
   1   0   3     3904.64     3621.16    529.20 o 
   2   0   3      365.67      337.18     49.46 o 
   3   0   3       84.52       90.12      9.50 o 
   4   0   3       25.09       25.57      4.27 o 
   5   0   3       11.12       13.89      2.65 o 
  -5   1   3       13.37       16.79      3.15 o 
  -4   1   3       29.75       38.60      4.76 o 
  -3   1   3       39.47       42.82      4.95 o 
  -2   1   3       67.10       65.55      7.86 o 
  -1   1   3     1751.68     1760.29    139.75 o 
   0   1   3       63.65       66.36      4.58 o 
   1   1   3      199.13      206.68     17.75 o 
   2   1   3       71.34       78.81      6.89 o 
   3   1   3       48.31       61.87      5.73 o 
   4   1   3       43.17       40.38      5.30 o 
   5   1   3        8.67       10.22      2.66 o 
  -5   2   3       10.40        8.09      2.71 o 
  -4   2   3       42.99       47.10      5.87 o 
  -3   2   3      218.35      227.70     23.48 o 
  -2   2   3      548.67      548.59     57.03 o 
  -1   2   3       15.70       17.90      1.43 o 
   0   2   3      117.28      104.69     16.70 o 
   1   2   3      484.17      483.66     50.08 o 
   2   2   3      112.30      111.59     10.70 o 
   3   2   3       14.57       15.15      2.66 o 
   4   2   3       27.57       31.13      4.05 o 
   5   2   3       27.72       24.34      4.94 o 
  -5   3   3       17.89       22.56      4.23 o 
  -4   3   3       14.63       20.67      3.36 o 
  -3   3   3       14.99       19.77      5.06 o 
  -2   3   3      304.54      321.54     33.49 o 
  -1   3   3      309.25      284.90     26.97 o 
   0   3   3      262.04      260.27     36.95 o 
   1   3   3      218.02      211.73     33.10 o 
   2   3   3       13.68       10.14      2.17 o 
   3   3   3       43.79       38.26      6.80 o 
   4   3   3       56.81       70.30     11.74 o 
   5   3   3        7.07        2.76      4.58 o 
  -4   4   3        2.03       -2.72      2.72 o 
  -3   4   3        8.48        8.20      3.01 o 
  -2   4   3       55.85       64.56      8.75 o 
  -1   4   3       35.51       28.49      3.98 o 
   0   4   3       27.96       29.71      5.06 o 
   1   4   3       23.57       30.75      5.27 o 
   2   4   3      101.29       95.02     11.41 o 
   3   4   3        0.11        1.40      3.91 o 
   4   4   3        5.62        7.15      3.87 o 
   0   5   3       94.51       94.02     11.84 o 
   3   5   3       25.39       14.35      4.27 o 
  -2  -6   4       22.75       24.10      4.36 o 
  -1  -6   4       22.29       30.17      9.84 o 
   0  -6   4       27.33       29.01      6.22 o 
   1  -6   4       11.15        7.10      4.85 o 
   2  -6   4       35.47       30.79     17.74 o 
  -3  -5   4        1.95        3.45      6.63 o 
  -2  -5   4       12.33        7.05      3.26 o 
  -1  -5   4       48.27       46.19      8.80 o 
   0  -5   4       65.16       74.52      7.79 o 
   1  -5   4       67.80       62.64      6.97 o 
   3  -5   4       17.96       29.62     15.40 o 
  -4  -4   4        2.34        2.30      6.53 o 
  -3  -4   4       14.20       23.94      9.15 o 
  -2  -4   4       12.89       10.79      5.26 o 
  -1  -4   4       20.66       16.51      2.78 o 
   0  -4   4        2.25        4.57      2.57 o 
   1  -4   4        2.03        0.79      0.94 o 
   2  -4   4       19.22       27.36      5.07 o 
   3  -4   4        0.74        9.04     10.75 o 
   4  -4   4        1.32       -4.02     11.68 o 
  -5  -3   4        7.35        5.90      3.33 o 
  -4  -3   4       17.46       16.67      5.90 o 
  -3  -3   4      192.25      192.55     14.79 o 
  -2  -3   4       99.71      102.11      7.12 o 
  -1  -3   4       82.10       85.95      6.80 o 
   0  -3   4      243.79      254.20     20.58 o 
   1  -3   4       97.32      122.14     25.88 o 
   2  -3   4       17.14       25.81      4.50 o 
   3  -3   4       50.11       48.58     15.61 o 
   4  -3   4       42.52       23.26     14.14 o 
  -5  -2   4        9.68       12.90      7.39 o 
  -4  -2   4       12.95       11.61      2.09 o 
  -3  -2   4      213.51      222.44     14.89 o 
  -2  -2   4      985.46     1017.91     67.45 o 
  -1  -2   4      189.95      185.08     11.58 o 
   0  -2   4       58.33       61.14      4.32 o 
   1  -2   4      427.72      450.90     56.32 o 
   2  -2   4      321.56      316.25     76.45 o 
   3  -2   4      254.12      259.39     62.27 o 
   4  -2   4       15.32        8.96     10.17 o 
   5  -2   4        9.49        7.20      3.01 o 
  -5  -1   4       44.94       52.11      7.11 o 
  -4  -1   4       22.49       20.39      8.41 o 
  -3  -1   4       26.01       22.44      3.24 o 
  -2  -1   4      205.45      213.20     13.82 o 
  -1  -1   4       56.01       54.50      3.82 o 
   0  -1   4     1065.88     1012.54     75.49 o 
   1  -1   4      175.26      169.48     14.89 o 
   2  -1   4       39.58       48.33     11.88 o 
   4  -1   4       12.07       18.16      3.39 o 
   5  -1   4        5.91        4.58      1.85 o 
  -5   0   4        0.01       -3.08      3.66 o 
  -4   0   4        0.13        1.63      1.54 o 
  -3   0   4       34.46       32.57      3.14 o 
  -2   0   4      151.97      136.13     13.12 o 
  -1   0   4       80.26       72.46      5.35 o 
   0   0   4       44.31       41.85      2.56 o 
   1   0   4      279.86      242.73     35.57 o 
   2   0   4      151.50      153.57     22.72 o 
   3   0   4      134.53      146.94     15.50 o 
   4   0   4        8.99       10.33      1.89 o 
   5   0   4       14.50       12.68      2.60 o 
  -5   1   4       45.64       50.51      8.73 o 
  -4   1   4       21.47       24.55      4.29 o 
  -3   1   4       27.10       29.73      5.92 o 
  -2   1   4      206.88      215.89     17.21 o 
  -1   1   4       51.32       50.88      3.78 o 
   0   1   4     1076.72     1018.25     66.58 o 
   1   1   4      176.35      171.10     14.63 o 
   2   1   4       39.55       40.96      3.85 o 
   3   1   4       43.28       45.46      5.22 o 
   4   1   4       12.27       11.55      3.24 o 
   5   1   4        5.37        7.68      4.10 o 
  -5   2   4        9.65       14.82      3.27 o 
  -4   2   4       13.26       16.54      3.89 o 
  -3   2   4      210.60      220.67     23.27 o 
  -2   2   4      977.56     1009.55    105.29 o 
  -1   2   4      191.00      174.63     12.47 o 
   0   2   4       58.07       57.24      4.50 o 
   1   2   4      424.79      438.23     66.24 o 
   2   2   4      327.04      319.89     33.36 o 
   3   2   4      252.26      258.33     27.12 o 
   4   2   4       15.21       14.18      2.78 o 
   5   2   4        9.70       11.67      5.48 o 
  -5   3   4        7.60       10.14      3.18 o 
  -4   3   4       17.69       19.10      4.45 o 
  -3   3   4      195.87      199.68     20.68 o 
  -2   3   4      100.40      105.27     11.08 o 
  -1   3   4       82.06       82.94      6.01 o 
   0   3   4      250.26      265.71     23.89 o 
   1   3   4       93.54       89.50     15.78 o 
   2   3   4       17.17       18.23      3.26 o 
   3   3   4       48.97       41.48      5.46 o 
   4   3   4       43.35       38.21      5.12 o 
   5   3   4        6.14       12.82      3.64 o 
  -4   4   4        2.34        4.77      3.43 o 
  -3   4   4       13.70        7.37      3.35 o 
  -2   4   4       11.99       14.14      3.26 o 
  -1   4   4       20.67       22.26      2.85 o 
   0   4   4        2.22        1.29      2.68 o 
   1   4   4        2.05        2.89      2.13 o 
   2   4   4       19.18       22.63      7.13 o 
   3   4   4        0.92        4.07      2.24 o 
   4   4   4        1.34        0.29      7.24 o 
   0   5   4       64.87       66.45      9.21 o 
   3   5   4       17.90       14.86      4.81 o 
  -2  -6   5       18.35       22.15      7.59 o 
  -1  -6   5       21.70       31.00      6.62 o 
   0  -6   5       13.94       14.94      3.25 o 
   1  -6   5        2.76        3.01      2.37 o 
   2  -6   5       22.73       23.66      8.26 o 
  -3  -5   5        7.01        3.90      3.76 o 
  -2  -5   5        3.31        1.71      3.83 o 
  -1  -5   5        0.77        1.56      2.03 o 
   0  -5   5       14.15       16.90      2.94 o 
   1  -5   5       37.91       43.02      9.55 o 
   2  -5   5        2.55        1.59     12.05 o 
   3  -5   5        4.43       -3.81     12.09 o 
  -4  -4   5        8.01        5.14      3.74 o 
  -3  -4   5       56.37       51.55      7.17 o 
  -2  -4   5      105.43       91.56      9.53 o 
  -1  -4   5       79.53       71.35      8.37 o 
   0  -4   5       58.16       57.90      5.38 o 
   1  -4   5       21.58       28.35      6.71 o 
   2  -4   5      118.37      141.96     31.93 o 
   3  -4   5       38.59       58.88     16.74 o 
   4  -4   5        6.66        9.04     13.14 o 
  -5  -3   5        0.77        4.68      5.17 o 
  -4  -3   5       35.94       30.27     10.10 o 
  -3  -3   5      153.40      151.59     11.85 o 
  -2  -3   5       43.90       52.32      3.84 o 
  -1  -3   5       32.25       36.79      4.17 o 
   0  -3   5      336.80      345.04     33.96 o 
   1  -3   5      135.93      121.23     16.33 o 
   2  -3   5       36.28       45.35      7.80 o 
   3  -3   5       74.92       91.22     23.89 o 
   4  -3   5       16.51       22.51     13.35 o 
  -5  -2   5        2.41        2.83      2.93 o 
  -4  -2   5       36.36       34.80      4.59 o 
  -3  -2   5       79.98       85.60      6.84 o 
  -2  -2   5      271.04      278.35     17.95 o 
  -1  -2   5      402.17      410.57     26.15 o 
   0  -2   5      223.51      242.49     19.62 o 
   1  -2   5      328.56      328.36     40.15 o 
   2  -2   5       27.29       35.60      8.18 o 
   3  -2   5       44.29       56.53     17.03 o 
   4  -2   5       28.15       27.32     12.09 o 
   5  -2   5        0.76        6.82      2.59 o 
  -5  -1   5       18.67       11.21      2.79 o 
  -4  -1   5       82.59       73.98     13.27 o 
  -3  -1   5       42.56       49.18      9.32 o 
  -2  -1   5      124.18      132.79      8.71 o 
  -1  -1   5      209.12      194.82     11.44 o 
   0  -1   5      513.42      454.29     29.07 o 
   1  -1   5      704.45      635.10     55.35 o 
   4  -1   5       98.50      105.95     16.11 o 
   5  -1   5       19.56       21.96      3.11 o 
  -5   0   5        0.65       -2.66      7.26 o 
  -4   0   5        4.95        4.18      1.74 o 
  -3   0   5       32.19       34.27      3.32 o 
  -2   0   5       45.79       49.22      5.18 o 
  -1   0   5      702.83      686.21     48.94 o 
   0   0   5      213.41      200.48     11.71 o 
   1   0   5       95.04       87.87     13.01 o 
   2   0   5        0.10        3.89      1.26 o 
   3   0   5       67.21       56.70      8.83 o 
   4   0   5        0.26       -1.08      1.08 o 
   5   0   5        0.37       -0.10      1.67 o 
  -5   1   5       19.12       18.69      3.16 o 
  -4   1   5       81.14       94.60     16.95 o 
  -3   1   5       41.43       47.82      6.90 o 
  -2   1   5      122.70      132.82     10.83 o 
  -1   1   5      207.08      191.28     13.47 o 
   0   1   5      519.38      464.26     36.12 o 
   1   1   5      705.29      643.32     54.35 o 
   2   1   5      165.18      154.45     13.31 o 
   3   1   5      111.60      118.42     10.38 o 
   4   1   5       99.75      106.68     11.63 o 
   5   1   5       19.03       21.27      5.00 o 
  -5   2   5        2.34       -0.73      3.10 o 
  -4   2   5       36.57       44.65      6.44 o 
  -3   2   5       82.49       85.49      9.59 o 
  -2   2   5      263.30      274.42     29.08 o 
  -1   2   5      400.24      403.42     31.97 o 
   0   2   5      220.17      248.66     18.04 o 
   1   2   5      324.17      309.45     33.30 o 
   2   2   5       28.93       31.09      4.07 o 
   3   2   5       43.50       57.28      6.76 o 
   4   2   5       27.51       28.06      4.07 o 
   5   2   5        0.80       -2.00      2.26 o 
  -5   3   5        0.76        1.72      3.43 o 
  -4   3   5       34.77       44.23      5.38 o 
  -3   3   5      157.07      169.89     23.47 o 
  -2   3   5       44.79       49.90      9.54 o 
  -1   3   5       30.99       40.77      3.02 o 
   0   3   5      345.88      360.76     26.09 o 
   1   3   5      140.85      131.26     19.00 o 
   2   3   5       36.93       37.16      5.05 o 
   3   3   5       73.47       81.81      9.68 o 
   4   3   5       16.41       21.78      3.81 o 
  -4   4   5        7.93       12.26      3.89 o 
  -3   4   5       56.97       54.15      9.00 o 
  -2   4   5      104.45       98.71     13.73 o 
  -1   4   5       78.25       70.97      8.45 o 
   0   4   5       57.07       61.95      4.75 o 
   1   4   5       21.55       25.94      5.23 o 
   2   4   5      118.30      120.26     13.96 o 
   3   4   5       38.85       36.16      5.38 o 
   4   4   5        6.43        6.32      2.97 o 
   0   5   5       14.44       17.37      3.14 o 
  -2  -6   6        7.77       24.30      4.60 o 
  -1  -6   6       26.05       20.64      7.27 o 
   0  -6   6       13.67       19.83      3.61 o 
   1  -6   6        2.47        0.30      2.52 o 
   2  -6   6        2.32       -7.91     12.09 o 
  -3  -5   6       28.00       38.60     14.67 o 
  -2  -5   6        3.16        4.44      2.39 o 
  -1  -5   6        6.78        6.06      3.42 o 
   0  -5   6       15.19       12.25      3.04 o 
   1  -5   6       54.90       56.09     12.52 o 
   2  -5   6       14.90        5.73     12.22 o 
   3  -5   6        4.81       -0.80     14.44 o 
  -4  -4   6        8.54        4.63      3.52 o 
  -3  -4   6       19.70       17.86      3.20 o 
  -2  -4   6       39.57       41.09      4.52 o 
  -1  -4   6      119.43      115.58     11.59 o 
   0  -4   6        7.08        7.69      4.16 o 
   1  -4   6        4.39        3.78      3.15 o 
   2  -4   6      137.05      163.11     36.65 o 
   3  -4   6       52.91       55.82     20.17 o 
   4  -4   6        6.71        9.04     13.52 o 
  -5  -3   6        0.51        3.34      3.40 o 
  -4  -3   6       28.01       26.36      9.60 o 
  -3  -3   6      149.99      161.07     12.21 o 
  -2  -3   6       33.92       33.75      3.22 o 
  -1  -3   6       10.46       11.52      2.14 o 
   0  -3   6      262.20      245.45     19.78 o 
   1  -3   6      114.72      120.56     11.36 o 
   2  -3   6       88.79       94.37     12.96 o 
   3  -3   6        5.10       11.80     10.67 o 
   4  -3   6       11.00       19.17     12.55 o 
  -5  -2   6        1.88        1.17     12.36 o 
  -4  -2   6       43.19       51.06     16.10 o 
  -3  -2   6       68.18       76.50      6.12 o 
  -2  -2   6        8.19        9.16      1.34 o 
  -1  -2   6      630.46      646.08     43.30 o 
   0  -2   6      388.81      388.81     27.34 o 
   1  -2   6       22.92       33.47      3.26 o 
   2  -2   6       34.79       37.04      3.46 o 
   3  -2   6       41.09       51.22     14.65 o 
   4  -2   6        4.58       -1.05      9.75 o 
   5  -2   6       11.42        7.07      2.76 o 
  -5  -1   6        5.39        2.85      3.65 o 
  -4  -1   6       70.79       55.05     19.39 o 
  -3  -1   6       70.54       76.66      7.59 o 
  -2  -1   6      134.95      135.98      9.92 o 
  -1  -1   6      154.60      145.84      8.83 o 
   0  -1   6      661.46      624.93     35.94 o 
   1  -1   6       80.53       73.45      6.73 o 
   3  -1   6        0.76        3.31      1.38 o 
   4  -1   6       24.28       26.57      4.81 o 
   5  -1   6       58.29       51.80      9.00 o 
  -5   0   6       10.66        9.20      2.58 o 
  -4   0   6        0.26        1.50      1.34 o 
  -3   0   6       91.90       92.08      9.03 o 
  -2   0   6      108.49      111.60      8.56 o 
  -1   0   6      101.95       95.92      7.10 o 
   0   0   6      613.26      593.26     32.13 o 
   1   0   6      165.60      173.98     16.31 o 
   2   0   6      267.94      255.46     37.58 o 
   3   0   6      204.84      209.05     30.96 o 
   4   0   6        0.12       -1.13      1.93 o 
   5   0   6        1.42       -1.61      1.61 o 
  -5   1   6        5.53        6.11      2.41 o 
  -4   1   6       71.53       67.73     10.36 o 
  -3   1   6       68.94       74.26      8.45 o 
  -2   1   6      133.67      136.83     13.23 o 
  -1   1   6      153.94      149.18      9.00 o 
   0   1   6      649.64      607.56     40.64 o 
   1   1   6       83.01       76.93      6.62 o 
   2   1   6      251.51      254.32     21.77 o 
   3   1   6        0.78        1.41      1.06 o 
   4   1   6       24.96       27.08      3.74 o 
   5   1   6       58.13       57.22      6.88 o 
  -5   2   6        1.80        5.77      2.51 o 
  -4   2   6       44.11       44.91      5.49 o 
  -3   2   6       69.07       69.35      8.42 o 
  -2   2   6        8.71        7.98      1.26 o 
  -1   2   6      643.74      652.71     45.02 o 
   0   2   6      386.65      387.40     28.59 o 
   1   2   6       22.77       30.00      5.65 o 
   2   2   6       34.29       30.76      4.28 o 
   3   2   6       43.79       42.34      5.44 o 
   4   2   6        4.64        3.49      2.04 o 
   5   2   6       11.38       10.40      2.78 o 
  -5   3   6        0.47       -0.29      3.68 o 
  -4   3   6       26.85       29.46      7.20 o 
  -3   3   6      146.90      158.18     17.00 o 
  -2   3   6       33.47       34.23      4.14 o 
  -1   3   6       10.25        8.22      1.44 o 
   0   3   6      258.50      245.14     18.13 o 
   1   3   6      114.84      106.03     17.58 o 
   2   3   6       86.42       94.67     10.59 o 
   3   3   6        5.07        1.54      4.31 o 
   4   3   6       10.69        6.53      2.75 o 
  -1   4   6      123.42      108.04     13.98 o 
   0   4   6        6.22        5.44      1.11 o 
   1   4   6        4.37        6.86      2.68 o 
   2   4   6      136.33      125.45     20.88 o 
   3   4   6       53.02       60.71      7.51 o 
   4   4   6        6.58        6.02      3.70 o 
  -1   5   6        6.73        2.39      1.88 o 
   0   5   6       15.49       18.75      2.89 o 
  -2  -6   7        0.98        3.70      3.21 o 
  -1  -6   7       17.91       20.92      4.14 o 
   0  -6   7       12.30       20.08      3.59 o 
   1  -6   7        3.49        3.93      2.93 o 
   2  -6   7        1.50        6.73      4.98 o 
  -3  -5   7       22.85       24.08     15.88 o 
  -2  -5   7        4.12        2.76      2.29 o 
  -1  -5   7       10.96       12.78      3.87 o 
   0  -5   7       16.74       18.51      3.67 o 
   1  -5   7      106.49      106.57     14.64 o 
   2  -5   7       43.79       33.10     15.78 o 
   3  -5   7       21.30        1.00     12.76 o 
  -4  -4   7       35.97       18.09      5.10 o 
  -3  -4   7        1.87        5.82      2.49 o 
  -2  -4   7        3.84        2.24      1.98 o 
  -1  -4   7      110.97      105.92      9.91 o 
   0  -4   7       24.15       27.84      3.46 o 
   1  -4   7       43.71       53.75     10.02 o 
   2  -4   7        3.07        9.54     10.67 o 
   3  -4   7       28.80       38.41     15.11 o 
   4  -4   7        4.68       -2.64     13.18 o 
  -5  -3   7        0.00        1.44      3.62 o 
  -4  -3   7        4.02        1.22      5.48 o 
  -3  -3   7       68.80       74.16      8.07 o 
  -2  -3   7       97.96       93.60      7.08 o 
  -1  -3   7       31.92       32.67      4.82 o 
   0  -3   7       69.63       76.74      8.35 o 
   1  -3   7      206.66      211.20     20.08 o 
   2  -3   7       60.66       51.64     20.08 o 
   3  -3   7       27.54       23.43     12.39 o 
   4  -3   7        7.97       -9.00     11.09 o 
  -5  -2   7        2.77        3.56      4.21 o 
  -4  -2   7        1.20        0.08      3.94 o 
  -3  -2   7        1.95        0.20      1.88 o 
  -2  -2   7       60.20       68.72      8.10 o 
  -1  -2   7      221.29      199.40     13.00 o 
   0  -2   7      155.93      139.92     10.02 o 
   1  -2   7       13.50       16.52      3.10 o 
   2  -2   7      108.78      110.58     11.86 o 
   3  -2   7       73.75       77.47      8.85 o 
   5  -2   7        8.09        5.40      2.64 o 
  -5  -1   7       11.60       14.36      3.12 o 
  -4  -1   7       61.67       72.18     11.63 o 
  -3  -1   7       57.19       64.92      5.07 o 
  -2  -1   7      225.79      241.45     17.24 o 
  -1  -1   7      325.55      328.62     21.20 o 
   0  -1   7      109.55      108.24      6.44 o 
   1  -1   7       55.06       56.26     12.72 o 
   2  -1   7      232.69      216.50     26.40 o 
   3  -1   7        0.09       -0.04      1.21 o 
   4  -1   7       15.80       15.15      3.10 o 
   5  -1   7       30.93       31.67      5.82 o 
  -5   0   7       46.72       56.52      8.01 o 
  -4   0   7        6.45        7.66      1.74 o 
  -3   0   7        1.61        0.08      2.13 o 
  -2   0   7      279.32      284.12     21.50 o 
  -1   0   7       90.14      100.05      6.32 o 
   0   0   7      421.15      419.01     26.75 o 
   1   0   7       52.02       53.56      5.34 o 
   2   0   7      100.15       91.76     13.73 o 
   3   0   7      240.62      266.96     39.42 o 
   4   0   7      105.09      107.66     16.53 o 
   5   0   7        3.23        2.36      3.20 o 
  -5   1   7       11.66       15.14      3.16 o 
  -4   1   7       62.86       71.19     12.20 o 
  -3   1   7       58.27       59.32      7.05 o 
  -2   1   7      226.64      239.18     19.32 o 
  -1   1   7      322.92      325.39     19.82 o 
   0   1   7      111.11      108.29      8.16 o 
   1   1   7       59.60       58.65      5.20 o 
   2   1   7      235.87      218.48     18.71 o 
   3   1   7        0.14       -1.24      1.24 o 
   4   1   7       16.22       13.75      2.55 o 
   5   1   7       31.68       29.54      4.38 o 
  -5   2   7        2.52        5.02      3.24 o 
  -4   2   7        1.50        3.43      2.00 o 
  -3   2   7        1.85       -1.87      3.01 o 
  -2   2   7       58.71       58.12      5.57 o 
  -1   2   7      221.99      203.88     12.14 o 
   0   2   7      158.85      140.53     10.52 o 
   1   2   7       14.10       12.39      3.01 o 
   2   2   7      107.85      104.77     11.66 o 
   3   2   7       74.97       75.24      8.74 o 
   4   2   7       27.78       30.25      4.33 o 
   5   2   7        8.30        5.65      2.74 o 
  -5   3   7        0.00        2.30      3.89 o 
  -4   3   7        4.23        1.55      2.72 o 
  -3   3   7       66.94       63.99      8.41 o 
  -2   3   7       98.74       89.97     10.09 o 
  -1   3   7       31.38       33.66      3.58 o 
   0   3   7       67.87       76.64      5.80 o 
   1   3   7      204.18      198.34     31.17 o 
   2   3   7       57.65       71.28     10.21 o 
   3   3   7       26.77       23.20      3.67 o 
   4   3   7        7.73        1.79      5.44 o 
  -1   4   7      112.79      109.50     12.89 o 
   0   4   7       24.79       24.26      2.34 o 
   1   4   7       43.85       47.83      8.75 o 
   2   4   7        2.91        7.49      3.39 o 
   3   4   7       28.25       27.16      4.40 o 
   4   4   7        4.73        1.18      2.83 o 
  -1   5   7       10.65       15.32      2.72 o 
   0   5   7       17.35       16.74      3.31 o 
   1   5   7      107.57       97.00     13.35 o 
  -2  -6   8        2.30        0.70      2.88 o 
  -1  -6   8       10.75        8.53      3.20 o 
   0  -6   8       15.95       19.50      3.48 o 
   1  -6   8        2.70       -2.05      2.64 o 
  -3  -5   8        8.92       -0.06      6.01 o 
  -2  -5   8       21.37       22.55      9.61 o 
  -1  -5   8        3.21        0.20      3.90 o 
   0  -5   8        9.31        5.62      4.37 o 
   1  -5   8       19.33       29.53      4.75 o 
   2  -5   8       12.40       17.99     13.56 o 
   3  -5   8       15.52       11.72     14.31 o 
  -4  -4   8       49.31       43.27     27.24 o 
  -3  -4   8        2.12        2.51      3.96 o 
  -2  -4   8        6.65        7.83      2.41 o 
  -1  -4   8      123.82      115.91     11.24 o 
   0  -4   8      166.05      167.22     16.29 o 
   1  -4   8       83.21       92.72     12.60 o 
   2  -4   8       34.65       24.94     14.27 o 
   3  -4   8       51.16       29.50     17.45 o 
   4  -4   8       17.83       22.38     16.03 o 
  -4  -3   8       15.25        7.03      3.75 o 
  -3  -3   8        6.92        8.89      1.55 o 
  -2  -3   8      133.90      121.92      9.45 o 
  -1  -3   8       18.76       18.44      2.97 o 
   0  -3   8        0.92        2.12      1.31 o 
   1  -3   8      225.59      239.06     22.81 o 
   2  -3   8       62.49       61.43     18.92 o 
   3  -3   8       11.26       13.94     10.75 o 
   4  -3   8        2.86        1.26     12.26 o 
  -5  -2   8       10.04        4.23      5.65 o 
  -4  -2   8        9.05        7.10      7.09 o 
  -3  -2   8        7.80        6.62      1.51 o 
  -2  -2   8        6.19        5.65      2.05 o 
  -1  -2   8       81.06       80.06      5.14 o 
   0  -2   8      219.45      206.08     16.56 o 
   1  -2   8       57.02       68.22     21.40 o 
   2  -2   8       52.23       57.18     12.59 o 
   3  -2   8       20.78       23.05      3.31 o 
   4  -2   8       20.48       25.10      4.10 o 
   5  -2   8        0.44        0.84      2.22 o 
  -5  -1   8        9.37        8.27      3.27 o 
  -4  -1   8        0.88       -2.22      2.22 o 
  -3  -1   8       48.11       46.34      6.04 o 
  -2  -1   8      158.99      165.18     11.98 o 
  -1  -1   8      219.32      232.40     16.86 o 
   0  -1   8      127.32      127.80      7.49 o 
   1  -1   8       44.61       45.50      7.86 o 
   2  -1   8      230.90      210.01     27.41 o 
   3  -1   8       30.66       31.55      4.98 o 
   4  -1   8        1.71       -1.55      1.55 o 
   5  -1   8        9.54        5.06      2.85 o 
  -5   0   8       62.75       73.26     16.72 o 
  -4   0   8       37.67       36.85      6.35 o 
  -3   0   8       61.31       66.46      4.71 o 
  -2   0   8      178.19      175.08     13.26 o 
  -1   0   8      104.60      102.72      6.47 o 
   0   0   8      264.61      236.09     14.99 o 
   1   0   8      686.88      681.97     81.80 o 
   2   0   8        7.08        4.69      1.67 o 
   3   0   8       16.02       15.32      3.18 o 
   4   0   8      267.03      275.91     28.95 o 
   5   0   8        3.46       -1.28      1.73 o 
  -5   1   8        9.68       17.07      3.79 o 
  -4   1   8        0.96        1.42      1.90 o 
  -3   1   8       48.86       48.28      4.41 o 
  -2   1   8      161.58      163.40     11.16 o 
  -1   1   8      220.33      236.43     15.53 o 
   0   1   8      126.33      125.12      9.49 o 
   1   1   8       43.87       43.36      5.31 o 
   2   1   8      233.74      232.35     19.44 o 
   3   1   8       32.12       30.31      3.95 o 
   4   1   8        1.70        4.14      2.85 o 
   5   1   8       10.01       14.07      4.18 o 
  -5   2   8        9.93       11.01      4.35 o 
  -4   2   8        8.41       10.01      3.16 o 
  -3   2   8        7.60        5.04      1.77 o 
  -2   2   8        6.25        5.25      1.14 o 
  -1   2   8       78.19       71.41      4.72 o 
   0   2   8      211.06      203.53     15.26 o 
   1   2   8       54.53       48.41      5.76 o 
   2   2   8       52.27       49.77      6.27 o 
   3   2   8       19.79       18.48      3.17 o 
   4   2   8       20.23       21.86      5.52 o 
   5   2   8        0.33        0.28      2.62 o 
  -4   3   8       15.56       11.63      3.89 o 
  -3   3   8        7.51       12.68      3.22 o 
  -2   3   8      136.62      142.40     19.29 o 
  -1   3   8       19.22       20.32      2.48 o 
   0   3   8        0.94        2.12      0.89 o 
   1   3   8      229.16      233.66     22.22 o 
   2   3   8       65.21       61.88      8.28 o 
   3   3   8       11.55        9.39      2.59 o 
   4   3   8        2.85       -0.33      2.44 o 
  -1   4   8      123.28      132.28     10.56 o 
   0   4   8      164.96      164.17     12.42 o 
   1   4   8       82.15       85.32      9.06 o 
   2   4   8       34.80       36.65      6.78 o 
   3   4   8       50.62       56.61     14.73 o 
   4   4   8       17.46       27.66      4.75 o 
  -1   5   8        2.87        0.13      1.67 o 
   0   5   8        9.30        7.57      2.39 o 
   1   5   8       19.03       19.29      4.35 o 
  -1  -6   9        3.31       -1.84      2.48 o 
   0  -6   9       33.08       23.08     14.00 o 
   1  -6   9        6.49        5.11      3.26 o 
  -3  -5   9        4.75        2.27      4.76 o 
  -2  -5   9       69.40       67.55     14.95 o 
  -1  -5   9       11.53       14.21      3.01 o 
   0  -5   9       16.51       15.82      3.07 o 
   1  -5   9       15.44       16.92      3.66 o 
   2  -5   9       16.51        9.75     12.30 o 
   3  -5   9       12.06       16.70     14.60 o 
  -4  -4   9        8.67        6.30      6.38 o 
  -3  -4   9        7.97        2.76      4.76 o 
  -2  -4   9        1.37        4.90      2.28 o 
  -1  -4   9        3.73        4.14      1.98 o 
   0  -4   9      104.34      122.38     11.88 o 
   1  -4   9        4.74        2.88      3.24 o 
   2  -4   9       41.64       73.23     17.37 o 
   3  -4   9       25.64       28.33     15.53 o 
   4  -4   9       12.57        3.47     15.48 o 
  -4  -3   9        0.61        8.30      3.66 o 
  -3  -3   9        1.36        1.19      1.31 o 
  -2  -3   9       77.34       84.55      6.43 o 
  -1  -3   9      117.87      111.38     12.92 o 
   0  -3   9       25.98       27.31      2.91 o 
   1  -3   9       81.30       84.95      8.29 o 
   2  -3   9       72.86      118.33     25.10 o 
   3  -3   9       16.94       37.07     12.05 o 
  -5  -2   9       12.24       21.24      5.02 o 
  -4  -2   9       28.27       18.10     10.77 o 
  -3  -2   9       77.15       81.83      6.54 o 
  -2  -2   9        3.07        3.55      1.43 o 
  -1  -2   9       93.39       94.96      6.14 o 
   0  -2   9      237.43      252.72     20.05 o 
   1  -2   9      228.31      218.08     18.69 o 
   2  -2   9       14.13       14.92      7.30 o 
   3  -2   9        3.67        3.93      1.67 o 
   4  -2   9       24.13       24.85      4.02 o 
  -5  -1   9        2.52        4.57      2.39 o 
  -4  -1   9        4.23        7.13      4.77 o 
  -3  -1   9       42.12       43.96      6.28 o 
  -2  -1   9       15.16       16.75      1.82 o 
  -1  -1   9      201.33      187.80     13.43 o 
   0  -1   9      102.02      104.80      6.27 o 
   1  -1   9      330.62      327.44     35.16 o 
   2  -1   9      137.45      124.49     15.69 o 
   3  -1   9      141.28      131.04     12.58 o 
   4  -1   9       19.35       16.28      3.64 o 
   5  -1   9        0.84        2.68      2.59 o 
  -5   0   9        1.56        3.61      2.31 o 
  -4   0   9       41.57       46.68      8.25 o 
  -3   0   9      196.45      220.33     14.88 o 
  -2   0   9        1.03        0.97      1.02 o 
  -1   0   9      119.35      119.23      7.62 o 
   0   0   9       43.12       63.57      4.25 o 
   1   0   9      375.25      351.62     42.43 o 
   2   0   9       20.46       20.77      2.55 o 
   3   0   9       42.70       46.03      7.53 o 
   4   0   9       93.31       99.67     15.36 o 
   5   0   9        8.41        4.37      1.89 o 
  -5   1   9        2.77        1.15      2.23 o 
  -4   1   9        4.29        5.64      2.82 o 
  -3   1   9       42.27       41.73      4.94 o 
  -2   1   9       16.73       17.03      1.60 o 
  -1   1   9      199.13      183.28     11.28 o 
   0   1   9      103.52      109.76      7.96 o 
   1   1   9      327.36      329.18     25.85 o 
   2   1   9      135.58      128.02     11.11 o 
   3   1   9      144.48      131.79     14.17 o 
   4   1   9       19.91       22.09      3.19 o 
   5   1   9        0.75        0.15      2.14 o 
  -5   2   9       12.40        5.65      4.60 o 
  -4   2   9       28.55       25.14      5.44 o 
  -3   2   9       77.27       76.88      9.02 o 
  -2   2   9        3.09        2.05      0.90 o 
  -1   2   9       94.24       87.94      6.23 o 
   0   2   9      239.96      242.09     18.44 o 
   1   2   9      228.00      214.84     15.97 o 
   2   2   9       13.60       17.09      2.69 o 
   3   2   9        3.78        1.25      3.52 o 
   4   2   9       23.93       19.55      3.73 o 
  -4   3   9        0.58        0.00      2.76 o 
  -3   3   9        1.11       -3.89      3.89 o 
  -2   3   9       76.90       81.65      8.31 o 
  -1   3   9      114.56      114.82      8.35 o 
   0   3   9       26.07       25.86      2.44 o 
   1   3   9       81.99       78.35      6.27 o 
   2   3   9       71.85       73.35     13.73 o 
   3   3   9       17.23       14.22      3.15 o 
   4   3   9        3.13        4.92      5.65 o 
  -2   4   9        1.30        5.40      1.72 o 
  -1   4   9        3.92        3.40      1.74 o 
   0   4   9      107.00      113.70      8.98 o 
   1   4   9        5.30        7.06      1.92 o 
   2   4   9       41.14       35.61      8.16 o 
   3   4   9       25.90       31.97      6.95 o 
   4   4   9       12.49       15.91      3.88 o 
  -1   5   9       11.58        8.37      2.59 o 
   0   5   9       16.87       16.86      3.31 o 
   1   5   9       14.70       14.40      3.60 o 
  -1  -6  10        1.83       -0.51      3.79 o 
   0  -6  10       22.87       19.81      8.91 o 
   1  -6  10       23.47       25.72      5.11 o 
  -3  -5  10        0.56       -0.66      2.76 o 
  -2  -5  10       22.70       27.89      8.62 o 
  -1  -5  10       23.00       29.49      7.01 o 
   0  -5  10       12.41       10.27      3.63 o 
   1  -5  10        3.15        5.08      7.72 o 
   2  -5  10       31.47       40.67     17.28 o 
  -4  -4  10        2.20        1.37      3.80 o 
  -3  -4  10       38.72       34.73     12.09 o 
  -2  -4  10       10.86        7.14      2.40 o 
  -1  -4  10       19.23       16.09      3.59 o 
   0  -4  10       26.19       33.69      3.97 o 
   1  -4  10       19.13       26.32     11.84 o 
   2  -4  10       37.73       51.59     16.82 o 
   3  -4  10        7.41       21.21     13.39 o 
  -4  -3  10        0.10       -2.70      5.00 o 
  -3  -3  10       12.07       10.51      3.01 o 
  -2  -3  10       54.11       54.11      4.48 o 
  -1  -3  10      116.56      124.90     11.43 o 
   0  -3  10       67.84       75.34      7.08 o 
   1  -3  10       30.19       33.61      3.60 o 
   2  -3  10      113.90      126.21     30.53 o 
   3  -3  10       50.42       86.78     21.51 o 
  -5  -2  10        2.30       -1.43      5.17 o 
  -4  -2  10       11.56        9.22      3.75 o 
  -3  -2  10       25.53       21.45      3.59 o 
  -2  -2  10       33.08       36.45      4.22 o 
  -1  -2  10       34.34       38.92      3.56 o 
   0  -2  10      314.98      304.56     24.92 o 
   1  -2  10      159.65      170.42     12.97 o 
   2  -2  10       85.67      102.84     11.44 o 
   3  -2  10       20.59       20.25      3.31 o 
   4  -2  10       27.46       31.09      4.85 o 
  -5  -1  10       10.31        8.30      5.14 o 
  -4  -1  10       16.59       18.08      4.69 o 
  -3  -1  10       60.58       62.39     11.17 o 
  -2  -1  10       58.19       57.75      6.59 o 
  -1  -1  10      158.51      161.01     11.18 o 
   0  -1  10      257.76      261.80     16.51 o 
   1  -1  10       44.34       57.08     12.09 o 
   2  -1  10       86.34       82.11      7.54 o 
   3  -1  10      197.40      191.71     17.98 o 
   4  -1  10        0.65       -0.58      1.51 o 
  -5   0  10        1.55       -3.11     11.82 o 
  -4   0  10        3.57        4.83      2.54 o 
  -3   0  10       50.52       52.36      5.87 o 
  -2   0  10      191.33      194.23     14.74 o 
  -1   0  10       29.74       32.45      2.15 o 
   0   0  10       40.08       36.45      3.11 o 
   1   0  10       77.16       75.39      6.17 o 
   2   0  10       39.74       33.89      3.73 o 
   3   0  10       54.01       58.75      9.42 o 
   4   0  10        0.05        4.06      2.43 o 
   5   0  10       19.60       23.94      3.68 o 
  -5   1  10       10.16        8.96      5.75 o 
  -4   1  10       16.70       17.81      4.75 o 
  -3   1  10       60.20       58.84      6.35 o 
  -2   1  10       58.41       56.86      4.18 o 
  -1   1  10      151.56      149.26      9.37 o 
   0   1  10      254.38      259.80     19.17 o 
   1   1  10       44.78       44.50      4.32 o 
   2   1  10       82.57       73.90      5.74 o 
   3   1  10      196.12      188.92     20.18 o 
   4   1  10        0.82        1.66      1.74 o 
  -5   2  10        2.29        4.77      3.85 o 
  -4   2  10       12.29        9.25      3.64 o 
  -3   2  10       26.07       23.54      6.62 o 
  -2   2  10       32.59       32.95      4.05 o 
  -1   2  10       33.76       29.22      2.99 o 
   0   2  10      317.28      312.98     22.91 o 
   1   2  10      162.31      174.23     12.88 o 
   2   2  10       88.71       98.34     11.20 o 
   3   2  10       20.68       19.84      3.27 o 
   4   2  10       27.54       26.23      4.29 o 
  -3   3  10       11.71        3.72     10.67 o 
  -2   3  10       54.66       55.53      7.24 o 
  -1   3  10      116.12      118.32      9.24 o 
   0   3  10       68.04       74.37      5.90 o 
   1   3  10       30.66       30.30      4.29 o 
   2   3  10      112.16      103.65     18.37 o 
   3   3  10       49.29       59.26      7.72 o 
   4   3  10       14.34       18.85      5.73 o 
  -2   4  10       10.52        9.54      2.22 o 
  -1   4  10       19.18       19.93      4.89 o 
   0   4  10       27.26       27.55      2.99 o 
   1   4  10       21.02       22.61      3.33 o 
   2   4  10       38.71       40.80      8.45 o 
   3   4  10        7.47        5.02      3.98 o 
  -1   5  10       22.97       21.00      4.23 o 
   0   5  10       11.71       12.18      2.76 o 
   1   5  10        3.26        1.26      2.64 o 
  -1  -6  11        9.45       15.09      4.66 o 
   0  -6  11        0.36        1.82      3.26 o 
  -3  -5  11        1.46       -2.91      2.91 o 
  -2  -5  11        7.44        8.83      3.75 o 
  -1  -5  11       19.45       12.69      3.17 o 
   0  -5  11        6.92        8.70      2.87 o 
   1  -5  11        6.46       15.65     11.26 o 
   2  -5  11       10.79       10.21     13.18 o 
  -4  -4  11        2.10        4.86      4.39 o 
  -3  -4  11       32.64       38.33     10.47 o 
  -2  -4  11       17.67       18.83      3.37 o 
  -1  -4  11        6.51        6.27      2.26 o 
   0  -4  11       28.70       33.15      4.27 o 
   1  -4  11       61.99       92.73     21.84 o 
   2  -4  11       23.50       31.88     15.40 o 
   3  -4  11       14.48       37.20     15.99 o 
  -4  -3  11        8.25        2.14      5.24 o 
  -3  -3  11        1.37        2.76      2.59 o 
  -2  -3  11       14.64       15.25      2.58 o 
  -1  -3  11      103.90      109.96     11.28 o 
   0  -3  11       82.44       95.75      8.14 o 
   1  -3  11       13.08       28.03      9.96 o 
   2  -3  11       98.22      128.42     38.04 o 
   3  -3  11       50.94      101.89     21.63 o 
  -4  -2  11        9.11        9.95      8.21 o 
  -3  -2  11       16.76        9.47      2.40 o 
  -2  -2  11       88.00       95.05      7.89 o 
  -1  -2  11       53.79       57.85      3.73 o 
   0  -2  11       65.72       66.96      5.85 o 
   1  -2  11      290.36      281.20     21.06 o 
   2  -2  11       97.20      116.53     27.59 o 
   3  -2  11        6.18        8.50      2.39 o 
   4  -2  11        6.61        3.64      1.88 o 
  -5  -1  11        7.10        8.80      2.96 o 
  -4  -1  11       47.21       43.24     18.20 o 
  -3  -1  11        6.09        5.98      3.05 o 
  -2  -1  11       68.15       72.39      6.06 o 
  -1  -1  11      180.16      180.96     13.01 o 
   0  -1  11      214.61      216.27     12.71 o 
   1  -1  11       32.98       33.28      6.59 o 
   2  -1  11       14.62       15.17      4.06 o 
   3  -1  11      134.29      143.75     13.04 o 
   4  -1  11       21.05       19.29      2.65 o 
  -5   0  11        0.00       -2.16      2.16 o 
  -4   0  11       17.29       16.54      4.51 o 
  -3   0  11        2.20       -0.76      1.15 o 
  -2   0  11        0.11        0.65      0.80 o 
  -1   0  11       48.94       54.29      4.86 o 
   0   0  11      288.30      286.11     17.99 o 
   1   0  11       71.65       63.37      5.40 o 
   2   0  11       35.86       38.22      6.13 o 
   3   0  11       22.90       23.99      3.03 o 
   4   0  11        0.27       -1.26      2.22 o 
  -5   1  11        7.13        3.40      3.61 o 
  -4   1  11       47.23       54.62     16.59 o 
  -3   1  11        6.18        4.18      1.82 o 
  -2   1  11       68.59       67.53      5.11 o 
  -1   1  11      179.64      177.84     10.93 o 
   0   1  11      213.67      219.61     16.10 o 
   1   1  11       32.90       30.66      4.81 o 
   2   1  11       13.99       10.99      1.49 o 
   3   1  11      131.39      130.54     14.60 o 
   4   1  11       20.76       16.18      2.96 o 
  -4   2  11        8.86        7.07      8.33 o 
  -3   2  11       17.11       11.68      4.29 o 
  -2   2  11       85.81       83.79      9.96 o 
  -1   2  11       54.09       52.39      4.62 o 
   0   2  11       66.79       62.82      5.19 o 
   1   2  11      283.35      278.24     20.84 o 
   2   2  11       99.03       91.27     10.38 o 
   3   2  11        6.12        8.83      2.43 o 
   4   2  11        6.43        5.85      2.37 o 
  -3   3  11        1.32       -4.23     10.21 o 
  -2   3  11       15.27       11.13      2.64 o 
  -1   3  11      107.05      110.10      8.56 o 
   0   3  11       85.68       92.55      7.26 o 
   1   3  11       13.12       12.86      1.73 o 
   2   3  11      100.18      111.05     11.77 o 
   3   3  11       51.72       57.24      7.83 o 
   4   3  11       13.80       13.07      3.37 o 
  -2   4  11       17.24       22.59      3.52 o 
  -1   4  11        6.68        2.93      1.55 o 
   0   4  11       28.23       34.21      4.34 o 
   1   4  11       60.14       65.91      9.39 o 
   2   4  11       24.53       36.86      7.57 o 
   3   4  11       14.45       23.85      6.49 o 
   0   5  11        6.21        5.23      2.55 o 
  -2  -5  12        4.57        4.94      3.06 o 
  -1  -5  12       32.07       30.77      4.55 o 
   0  -5  12       28.99       33.40      5.48 o 
   1  -5  12        3.15        3.66      8.31 o 
   2  -5  12        0.07       -0.21     11.72 o 
  -3  -4  12        7.72        8.86      5.45 o 
  -2  -4  12       10.06        8.00      2.99 o 
  -1  -4  12        0.72       -2.05      2.05 o 
   0  -4  12       16.13       17.76      3.71 o 
   1  -4  12       33.23       43.73     15.15 o 
   2  -4  12        6.24       14.86     10.92 o 
   3  -4  12        3.57        6.15     12.64 o 
  -4  -3  12       11.71        8.60      4.44 o 
  -3  -3  12        7.76        4.69      2.49 o 
  -2  -3  12       17.18       14.79      3.04 o 
  -1  -3  12       27.34       36.55      4.28 o 
   0  -3  12       46.31       48.52      6.48 o 
   1  -3  12      126.98      137.63     33.14 o 
   2  -3  12       18.09       37.16     11.59 o 
   3  -3  12       13.80       39.42     13.43 o 
  -4  -2  12       13.19        9.97      4.32 o 
  -3  -2  12       40.29       38.60      9.78 o 
  -2  -2  12       99.37      110.65      8.31 o 
  -1  -2  12       94.50      115.65     11.69 o 
   0  -2  12       28.54       26.12      2.89 o 
   1  -2  12      177.96      166.93     14.70 o 
   2  -2  12      314.36      305.07     33.17 o 
   3  -2  12       28.45       21.21      4.23 o 
   4  -2  12        0.23       -0.67      1.76 o 
  -5  -1  12        0.60        3.13      2.13 o 
  -4  -1  12        8.11        7.72      3.84 o 
  -3  -1  12        4.84        2.87      1.98 o 
  -2  -1  12       16.91       19.54      2.57 o 
  -1  -1  12      161.82      175.81     12.65 o 
   0  -1  12       55.94       65.54      4.05 o 
   1  -1  12       24.38       27.20      4.06 o 
   2  -1  12       26.74       22.97      4.10 o 
   3  -1  12       15.24       15.88      2.13 o 
   4  -1  12       43.20       37.74      4.24 o 
  -5   0  12        4.39        0.62      2.33 o 
  -4   0  12        5.78        4.04      3.21 o 
  -3   0  12       50.79       54.39      5.12 o 
  -2   0  12      135.08      132.64      8.32 o 
  -1   0  12       10.04       12.89      2.57 o 
   0   0  12       63.89       66.73      4.96 o 
   1   0  12       16.45       18.67      2.05 o 
   2   0  12       65.42       62.14      8.37 o 
   3   0  12        5.56        5.09      1.70 o 
   4   0  12        0.17        0.96      2.39 o 
  -5   1  12        0.66        3.50      3.49 o 
  -4   1  12        8.00       10.85      3.66 o 
  -3   1  12        4.57        6.26      1.87 o 
  -2   1  12       17.46       15.56      2.10 o 
  -1   1  12      166.29      175.89     11.65 o 
   0   1  12       54.61       57.05      5.10 o 
   1   1  12       25.34       25.35      2.71 o 
   2   1  12       27.19       27.90      5.75 o 
   3   1  12       14.62       11.77      2.39 o 
   4   1  12       43.99       34.50      4.73 o 
  -4   2  12       12.95       20.30      4.73 o 
  -3   2  12       41.13       45.48     19.12 o 
  -2   2  12       98.27      105.26      8.99 o 
  -1   2  12       95.36      100.18      8.37 o 
   0   2  12       29.30       34.70      2.78 o 
   1   2  12      174.73      165.34     16.00 o 
   2   2  12      311.78      307.07     29.00 o 
   3   2  12       27.92       32.57      4.19 o 
   4   2  12        0.21       -2.26      3.43 o 
  -4   3  12       11.51      -11.88     11.88 o 
  -3   3  12        7.65        5.57     11.34 o 
  -2   3  12       16.75       13.01      2.89 o 
  -1   3  12       27.60       39.06      4.76 o 
   0   3  12       45.56       51.00      4.27 o 
   1   3  12      129.79      132.76     10.07 o 
   2   3  12       18.41       17.10      3.05 o 
   3   3  12       14.06       15.78      5.40 o 
   4   3  12       18.92       18.30      3.98 o 
  -3   4  12        7.81       -5.31     12.30 o 
  -2   4  12        9.79        5.57      2.26 o 
  -1   4  12        0.61        6.82      2.18 o 
   0   4  12       16.13       18.77      3.10 o 
   1   4  12       32.81       42.05     13.06 o 
   2   4  12        6.17        7.99      4.23 o 
   3   4  12        3.46        6.99      4.48 o 
   0   5  12       29.06       23.89      5.15 o 
  -2  -5  13        4.82        0.12      3.06 o 
  -1  -5  13       11.20        9.86      3.89 o 
   0  -5  13       32.25       38.21      6.51 o 
   1  -5  13       11.73       16.66     12.26 o 
   2  -5  13        3.57       10.09     13.06 o 
  -3  -4  13       11.17       13.80      3.93 o 
  -2  -4  13       27.31       26.50      4.81 o 
  -1  -4  13       23.42       26.94      5.24 o 
   0  -4  13        3.79        2.58      4.37 o 
   1  -4  13       24.83       42.30     15.73 o 
   2  -4  13       15.14       26.11     13.10 o 
   3  -4  13        3.15       21.84     13.06 o 
  -4  -3  13        8.19        3.40      3.86 o 
  -3  -3  13       16.29       21.82      9.54 o 
  -2  -3  13       20.17       18.28      3.00 o 
  -1  -3  13       30.31       32.89      4.09 o 
   0  -3  13      137.59      148.83     18.96 o 
   1  -3  13      119.22      194.32     38.58 o 
   2  -3  13        3.65       13.22     10.96 o 
   3  -3  13       13.64       32.34     12.81 o 
  -4  -2  13        0.67        6.27      3.67 o 
  -3  -2  13        8.91        6.56      2.32 o 
  -2  -2  13       28.02       32.94      4.04 o 
  -1  -2  13       31.49       32.75      7.39 o 
   0  -2  13       60.49       62.86      5.15 o 
   1  -2  13       48.66       66.46      8.43 o 
   2  -2  13       84.53       97.92     12.26 o 
   4  -2  13        1.46       -0.71      1.72 o 
  -4  -1  13       11.12       12.82      3.98 o 
  -3  -1  13       19.31       16.87      6.73 o 
  -2  -1  13        5.68        7.80      2.11 o 
  -1  -1  13      139.02      126.59      9.84 o 
   0  -1  13       85.11       86.76      5.33 o 
   1  -1  13       20.68       25.61      3.55 o 
   2  -1  13       72.27       66.74      9.04 o 
   3  -1  13        7.26        5.02      2.24 o 
   4  -1  13       24.12       15.82      3.93 o 
  -4   0  13        1.65        1.68      2.09 o 
  -3   0  13       14.22       11.48      1.73 o 
  -2   0  13      247.44      254.90     18.04 o 
  -1   0  13      220.18      221.34     12.74 o 
   0   0  13       62.87       73.77      8.32 o 
   1   0  13       60.38       55.42      4.86 o 
   2   0  13      125.10      129.25     11.96 o 
   3   0  13       64.25       67.38      9.35 o 
   4   0  13       15.80       16.03      3.98 o 
  -4   1  13       11.19        5.94      5.57 o 
  -3   1  13       18.92       17.04      5.36 o 
  -2   1  13        5.70        2.34      1.71 o 
  -1   1  13      140.66      136.04      9.07 o 
   0   1  13       80.92       81.79      6.74 o 
   1   1  13       19.10       17.93      2.89 o 
   2   1  13       71.46       72.94      9.85 o 
   3   1  13        7.17       10.30      3.98 o 
   4   1  13       24.15       21.34      3.30 o 
  -3   2  13        9.59        8.79     10.42 o 
  -2   2  13       29.99       34.00      5.21 o 
  -1   2  13       31.83       29.58      2.90 o 
   0   2  13       60.68       60.93      5.06 o 
   1   2  13       50.74       54.36      6.31 o 
   2   2  13       83.68       93.87      9.85 o 
   3   2  13       50.79       45.78      8.45 o 
   4   2  13        1.43        3.47      2.41 o 
  -4   3  13        8.37        5.90     12.72 o 
  -3   3  13       15.77       -3.35     11.68 o 
  -2   3  13       20.29       15.69      3.39 o 
  -1   3  13       29.54       36.69      9.21 o 
   0   3  13      133.96      147.91     11.20 o 
   1   3  13      121.82      132.47     14.03 o 
   2   3  13        3.76       11.01      4.10 o 
   3   3  13       13.09        9.50      4.65 o 
  -3   4  13       10.95        3.77     13.52 o 
  -2   4  13       27.38       32.30      4.73 o 
  -1   4  13       22.99       17.66      3.98 o 
   0   4  13        3.70        1.63      2.47 o 
   1   4  13       25.38       36.65      7.83 o 
   2   4  13       15.07       20.25      5.82 o 
   3   4  13        3.31        0.17      4.18 o 
  -2  -5  14        4.90        7.26      5.59 o 
  -1  -5  14        6.91        7.31      5.75 o 
   0  -5  14        5.08        8.89      7.30 o 
   1  -5  14        9.16        0.50     12.39 o 
  -3  -4  14        5.66        2.63      3.00 o 
  -2  -4  14       29.49       26.17      5.65 o 
  -1  -4  14       81.13       86.68     11.99 o 
   0  -4  14       17.90       21.69      8.91 o 
   1  -4  14       14.08       22.43     12.55 o 
   2  -4  14       28.43       34.94     16.20 o 
  -4  -3  14        3.34       10.27      4.83 o 
  -3  -3  14        8.76        5.51      4.80 o 
  -2  -3  14       11.87       10.36      2.62 o 
  -1  -3  14        6.59        1.14      1.98 o 
   0  -3  14       53.74       68.90      8.86 o 
   1  -3  14       69.93      126.16     25.98 o 
   2  -3  14        5.14       15.36     12.01 o 
  -4  -2  14        1.07        2.92      3.87 o 
  -3  -2  14        7.80        3.64      2.34 o 
  -2  -2  14       12.99       15.21      3.48 o 
  -1  -2  14        8.23        8.98      3.29 o 
   0  -2  14       49.60       63.50     13.41 o 
   1  -2  14      100.98      117.10     28.20 o 
   2  -2  14        5.19        8.27      2.64 o 
   4  -2  14        6.94        5.94      2.18 o 
  -4  -1  14       10.71       10.10      3.36 o 
  -3  -1  14       79.76       87.09     16.90 o 
  -2  -1  14       64.42       60.67      8.67 o 
  -1  -1  14        6.47        6.64      1.86 o 
   0  -1  14      284.58      282.51     24.31 o 
   1  -1  14      133.76      135.07     11.92 o 
   2  -1  14       17.56       21.05      3.52 o 
   3  -1  14        0.64        4.21      1.56 o 
   4  -1  14       13.30       14.90      3.35 o 
  -4   0  14        0.14       -5.34      5.34 o 
  -3   0  14        2.03        1.80      3.41 o 
  -2   0  14       75.74       74.83     14.73 o 
  -1   0  14        5.63        5.13      1.71 o 
   0   0  14        0.09       -0.76      1.92 o 
   1   0  14       56.19       51.19      5.61 o 
   2   0  14       61.41       64.14      8.79 o 
   3   0  14       46.50       44.25      5.05 o 
   4   0  14        5.47       -1.42      2.47 o 
  -4   1  14       11.15        3.86      4.92 o 
  -3   1  14       80.85       71.64     12.26 o 
  -2   1  14       65.25       66.26      9.49 o 
  -1   1  14        6.79        9.91      1.98 o 
   0   1  14      284.98      280.01     20.63 o 
   1   1  14      134.14      138.95     12.91 o 
   2   1  14       17.69       15.28      2.62 o 
   3   1  14        0.59       -2.26      2.39 o 
   4   1  14       12.81       10.57      2.85 o 
  -3   2  14        7.52        1.09     10.42 o 
  -2   2  14       13.71       17.69      2.69 o 
  -1   2  14        7.00        4.95      1.88 o 
   0   2  14       50.52       55.48      4.91 o 
   1   2  14      102.20       95.20     10.58 o 
   2   2  14        4.51        5.29      4.14 o 
   3   2  14       42.86       37.20      7.32 o 
   4   2  14        6.75        4.23      2.60 o 
  -4   3  14        3.51       -1.84     13.22 o 
  -3   3  14        8.24        5.86     12.30 o 
  -2   3  14       11.45        7.20      2.68 o 
  -1   3  14        6.63        7.58      2.05 o 
   0   3  14       51.75       54.56      5.08 o 
   1   3  14       69.11       75.16      8.84 o 
   2   3  14        5.42        8.03      4.06 o 
   3   3  14        1.44        4.48      3.56 o 
  -3   4  14        5.52        3.18     13.98 o 
  -2   4  14       29.51       27.53      4.52 o 
  -1   4  14       80.93       81.13     11.17 o 
   0   4  14       18.61       15.44      4.06 o 
   1   4  14       14.16       14.06      5.44 o 
   2   4  14       28.09       34.23      7.53 o 
  -1  -5  15        5.78        1.57      5.23 o 
   0  -5  15       11.54       11.50      4.07 o 
   1  -5  15       18.20       21.19      8.53 o 
  -3  -4  15        3.96        5.00      4.00 o 
  -2  -4  15        4.15        2.34      4.75 o 
  -1  -4  15       39.26       45.17      7.25 o 
   0  -4  15       52.12       66.60     12.87 o 
   1  -4  15        0.01       11.01     12.72 o 
   2  -4  15        3.69       27.24     15.48 o 
  -3  -3  15        6.42        9.05      4.00 o 
  -2  -3  15       25.98       18.37      4.53 o 
  -1  -3  15        6.57        4.30      2.84 o 
   0  -3  15        7.41        3.37      4.85 o 
   1  -3  15       60.09       94.19     23.14 o 
   2  -3  15       17.06       45.57     17.74 o 
  -4  -2  15        0.98        2.81      9.24 o 
  -3  -2  15       12.29        8.47      3.61 o 
  -2  -2  15       53.37       58.23      7.61 o 
  -1  -2  15       55.30       65.74     16.25 o 
   0  -2  15       17.35       21.36      4.22 o 
   1  -2  15        6.18        1.26      1.96 o 
   2  -2  15       15.67       11.12      3.08 o 
  -4  -1  15        0.93        1.27      9.92 o 
  -3  -1  15       26.21       20.26      5.47 o 
  -2  -1  15        4.43        0.80      2.47 o 
  -1  -1  15       84.54      102.99     26.70 o 
   0  -1  15      118.91      145.56     18.13 o 
   1  -1  15      122.19      133.12     15.02 o 
   2  -1  15      108.78      106.66     15.19 o 
   3  -1  15        4.02        1.88      2.34 o 
   4  -1  15        5.25        4.27      2.72 o 
  -4   0  15       20.32        8.96      3.97 o 
  -3   0  15       17.35        3.55      4.46 o 
  -2   0  15       49.97       41.40      6.70 o 
  -1   0  15      169.00      202.86     17.14 o 
   0   0  15        2.28        3.91      1.49 o 
   1   0  15        3.81        5.00      1.93 o 
   2   0  15       13.67       10.98      4.58 o 
   3   0  15        3.58        7.16      2.97 o 
   4   0  15        4.89        6.13      2.10 o 
  -4   1  15        0.83        9.04     13.18 o 
  -3   1  15       26.71        9.25     11.17 o 
  -2   1  15        4.99        1.70      2.83 o 
  -1   1  15       84.71       82.11      8.77 o 
   0   1  15      121.82      139.86     13.65 o 
   1   1  15      123.82      131.19     12.99 o 
   2   1  15      110.01      127.60     11.73 o 
   3   1  15        3.94        0.88      2.68 o 
   4   1  15        5.21        6.95      2.47 o 
  -3   2  15       12.21        0.84     11.09 o 
  -2   2  15       53.05       50.59      7.78 o 
  -1   2  15       53.57       58.86      6.47 o 
   0   2  15       18.91       23.96      3.39 o 
   1   2  15        6.07        1.65      4.06 o 
   2   2  15       15.05       24.48      4.73 o 
   3   2  15       36.51       40.67      7.91 o 
  -3   3  15        6.48       -0.29     12.68 o 
  -2   3  15       25.21       30.34      4.52 o 
  -1   3  15        6.59        7.71      2.12 o 
   0   3  15        8.13        5.20      2.19 o 
   1   3  15       57.86       59.13     11.72 o 
   3   3  15        1.25        3.14      3.85 o 
  -3   4  15        4.00      -13.73     13.73 o 
  -2   4  15        4.06        5.15      2.64 o 
  -1   4  15       38.52       39.33      6.65 o 
   1   4  15        0.02       -3.01      3.64 o 
   2   4  15        3.64       -1.97      3.77 o 
  -2  -4  16        1.60        5.13      3.60 o 
  -1  -4  16        4.37        4.69      3.68 o 
   0  -4  16       52.16       54.55     13.98 o 
   1  -4  16        0.80       -2.97     13.48 o 
   2  -4  16        0.54       -1.17     14.60 o 
  -3  -3  16       16.62       12.26      8.83 o 
  -2  -3  16       20.51       18.61      4.48 o 
  -1  -3  16        1.40        1.53      3.35 o 
   0  -3  16       28.87       30.56      5.43 o 
   1  -3  16       16.25       16.86     13.39 o 
   2  -3  16       49.10       77.79     21.80 o 
  -4  -2  16        7.27       -3.42      9.37 o 
  -3  -2  16        0.36        2.76      3.32 o 
  -2  -2  16        2.83        1.51      2.59 o 
  -1  -2  16       48.94       55.87     12.69 o 
   0  -2  16       25.36       30.27      9.25 o 
   1  -2  16        7.86       13.27      3.03 o 
   2  -2  16        5.12        3.47      2.47 o 
  -4  -1  16        5.84        4.72      3.53 o 
  -3  -1  16       24.74       10.97      8.99 o 
  -2  -1  16        0.36        2.70      2.64 o 
  -1  -1  16       15.81       17.28      3.74 o 
   0  -1  16        3.62        4.59      4.11 o 
   1  -1  16        5.64       11.69      1.95 o 
   2  -1  16       15.76       22.09      3.72 o 
   3  -1  16       12.39        6.15      2.97 o 
  -4   0  16       14.68       13.01     13.94 o 
  -3   0  16        7.68        7.66      3.91 o 
  -2   0  16       15.54        7.41      3.01 o 
  -1   0  16      341.93      351.17     28.53 o 
   0   0  16      266.43      285.39     24.86 o 
   1   0  16      127.03      144.48     13.67 o 
   2   0  16       20.20       24.61      9.12 o 
  -4   1  16        5.65        6.28     12.89 o 
  -3   1  16       24.10       -9.92      9.92 o 
  -2   1  16        0.19       -4.28      4.73 o 
  -1   1  16       16.57       17.03      3.52 o 
   0   1  16        3.74        3.17      2.22 o 
   1   1  16        5.19        0.21      1.78 o 
   2   1  16       15.48        9.42      3.89 o 
   3   1  16       11.86        6.90      3.60 o 
  -3   2  16        0.30       -4.81     10.71 o 
  -2   2  16        2.89        3.47      2.76 o 
  -1   2  16       49.39       55.21      7.68 o 
   0   2  16       25.63       29.73      3.94 o 
   1   2  16        8.36        8.81      2.36 o 
   2   2  16        5.03       10.71      3.81 o 
   3   2  16       14.14       25.52      5.69 o 
  -3   3  16       16.94       -2.39     13.10 o 
  -1   3  16        1.35        4.14      2.51 o 
   0   3  16       29.44       28.03      6.61 o 
   1   3  16       15.95       16.03      5.19 o 
   2   3  16       49.49       48.75     10.17 o 
   3   3  16       10.00       16.20      5.31 o 
   1   4  16        0.94       -0.80      4.31 o 
   2   4  16        0.50       10.55      5.11 o 
  -2  -4  17        5.63        1.86      3.57 o 
  -1  -4  17        4.41        0.64      8.85 o 
   0  -4  17       30.49       29.08      5.65 o 
   1  -4  17        4.64        8.50     15.11 o 
  -3  -3  17        6.23       -1.52      3.22 o 
  -2  -3  17       10.50       15.45      4.34 o 
  -1  -3  17        3.91        6.57      3.09 o 
   0  -3  17        5.79        4.39      8.79 o 
   1  -3  17        4.43       -7.83     12.93 o 
  -3  -2  17        9.28        4.88      6.21 o 
  -2  -2  17        0.93        7.72      3.56 o 
  -1  -2  17       30.16       32.35     10.32 o 
   0  -2  17       35.03       39.24     21.40 o 
   1  -2  17       48.02       62.28     13.76 o 
   2  -2  17       11.36       14.14      3.52 o 
  -4  -1  17        0.74        8.47      4.88 o 
  -3  -1  17       14.53        9.98      3.90 o 
  -2  -1  17       65.21       49.63     14.87 o 
  -1  -1  17       28.73       41.92     12.37 o 
   0  -1  17       16.21       15.61      2.74 o 
   1  -1  17       52.12       76.80     16.00 o 
   2  -1  17       12.38       17.28      3.52 o 
  -4   0  17        0.72       -2.97     14.14 o 
  -3   0  17        1.37       -8.50     10.21 o 
  -2   0  17       44.89       30.17      8.87 o 
  -1   0  17        7.95       12.63      3.54 o 
   0   0  17        9.33       10.29      4.83 o 
   1   0  17       63.51       56.11      6.08 o 
   2   0  17        0.31       -1.38      1.79 o 
   3   0  17       15.66       21.97      4.90 o 
  -4   1  17        0.72        8.08     13.77 o 
  -3   1  17       14.11        7.74     12.01 o 
  -2   1  17       65.52       56.87     26.53 o 
  -1   1  17       30.02       36.24      4.51 o 
   0   1  17       16.33       20.51      3.02 o 
   1   1  17       51.56       50.23      6.37 o 
   2   1  17       12.47       11.13      3.77 o 
   3   1  17       15.18       20.25      4.98 o 
  -3   2  17        8.97       11.34     12.05 o 
  -1   2  17       30.53       44.72      4.75 o 
   0   2  17       34.56       30.48      4.43 o 
   1   2  17       47.83       54.15     10.63 o 
   2   2  17       11.27       13.22      4.27 o 
   3   2  17        5.44        1.17      3.47 o 
  -3   3  17        6.29       -4.85     13.01 o 
   0   3  17        5.69       -3.18      3.18 o 
   1   3  17        4.33        6.32      3.89 o 
   2   3  17       33.30       35.15      7.53 o 
   1   4  17        4.65        6.40      4.69 o 
  -1  -4  18        9.63        6.46      3.63 o 
   0  -4  18       10.35        8.75      3.51 o 
  -2  -3  18        9.78       10.80      4.05 o 
  -1  -3  18       15.69       15.43      9.75 o 
   0  -3  18        1.60        0.14      5.84 o 
   1  -3  18        1.10        8.53      2.99 o 
  -3  -2  18        9.60        4.50      3.70 o 
  -2  -2  18        0.17       -0.35      2.99 o 
  -1  -2  18       14.26       17.47      3.94 o 
   0  -2  18       28.67       33.48     20.25 o 
   1  -2  18       18.52       16.64      2.77 o 
   2  -2  18        4.51        9.75      3.35 o 
  -3  -1  18        1.71        6.45      9.12 o 
  -2  -1  18       74.04       72.13     11.26 o 
  -1  -1  18       21.71       31.30     11.61 o 
   0  -1  18       39.21       56.50     11.74 o 
   1  -1  18       18.05       15.69      2.68 o 
  -3   0  18        0.22       -1.42     11.26 o 
  -2   0  18       11.02        7.25      3.49 o 
  -1   0  18        3.86        3.47      2.69 o 
   0   0  18        5.48        4.40      4.14 o 
   1   0  18        3.33        3.91      2.07 o 
   2   0  18        2.47       -2.18      2.18 o 
   3   0  18        4.88        4.94      3.05 o 
  -3   1  18        1.58       15.73     12.14 o 
  -2   1  18       73.38       83.10     13.06 o 
  -1   1  18       21.40       16.86      5.23 o 
   0   1  18       39.29       45.61      9.12 o 
   1   1  18       18.17       11.47      4.10 o 
   2   1  18       32.98       42.56      7.95 o 
   3   1  18       33.51       33.98      6.86 o 
  -3   2  18        9.91       -3.68     12.30 o 
  -2   2  18        0.14       -5.23     12.39 o 
  -1   2  18       14.18       14.94      5.06 o 
   0   2  18       28.59       31.17      6.61 o 
   1   2  18       18.25       20.38      5.06 o 
   2   2  18        4.26        1.05      3.31 o 
   0   3  18        1.77        1.93      3.85 o 
   1   3  18        1.02       -2.72      3.89 o 
   2   3  18        7.09       11.55      5.15 o 
  -2  -3  19       12.07        8.81      4.24 o 
  -1  -3  19       28.08       27.35     17.91 o 
   0  -3  19       14.27       13.71     13.51 o 
   1  -3  19        0.71       -0.01      4.79 o 
  -3  -2  19       19.62        4.54      9.03 o 
  -2  -2  19        6.50        2.91      4.49 o 
  -1  -2  19        4.85        1.41      2.92 o 
   0  -2  19        8.74        5.53      3.11 o 
   1  -2  19       20.53       19.25      4.08 o 
  -3  -1  19        8.78        2.82      9.21 o 
  -2  -1  19       12.14        9.10      5.00 o 
  -1  -1  19       22.64       16.52      8.78 o 
   0  -1  19       21.34       20.19      7.53 o 
   1  -1  19        0.69       -2.18      2.18 o 
   2  -1  19        5.62        0.92      2.80 o 
  -3   0  19       10.88        7.62     12.43 o 
  -2   0  19        2.11        3.06      3.30 o 
  -1   0  19        0.83       -5.21      8.35 o 
   0   0  19       47.79       45.69      8.54 o 
   1   0  19       48.80       47.49      8.50 o 
   2   0  19       37.17       23.64      5.23 o 
  -3   1  19        8.83       -9.25     10.88 o 
  -2   1  19       11.69       15.36      7.72 o 
  -1   1  19       21.70       38.62      6.11 o 
   0   1  19       20.79       14.65      4.81 o 
   1   1  19        0.68        0.54      3.01 o 
   2   1  19        5.80       14.40      3.85 o 
  -3   2  19       19.91       -7.53     13.06 o 
  -2   2  19        6.80      -11.88     11.88 o 
  -1   2  19        4.86        2.05      3.98 o 
   0   2  19        9.03       11.63      4.31 o 
   1   2  19       21.18       10.42      5.02 o 
   2   2  19       14.94       14.10      4.98 o 
   0   3  19       13.81       18.54      5.52 o 
   1   3  19        0.70        1.72      4.10 o 
  -1  -3  20       13.72        4.27      5.25 o 
   0  -3  20       15.27       24.03     16.36 o 
  -2  -2  20       20.72       11.97      4.58 o 
  -1  -2  20        1.49        3.01      3.31 o 
   0  -2  20        7.42        6.95      6.67 o 
   1  -2  20       13.70       16.11      4.06 o 
  -2  -1  20        0.76       -0.07      3.36 o 
  -1  -1  20       13.37       16.45      3.99 o 
   0  -1  20       23.74       39.92     28.04 o 
   1  -1  20        3.18        1.51      2.76 o 
   2  -1  20        6.44       -1.51      2.55 o 
  -3   0  20       16.84        4.77     12.55 o 
  -2   0  20        1.83        0.70      8.18 o 
  -1   0  20        1.10       -3.05      3.05 o 
   0   0  20       14.34       16.53      4.77 o 
   1   0  20       13.13       13.98      4.18 o 
   2   0  20       34.76       29.83      6.32 o 
  -2   1  20        0.85       -5.65     10.25 o 
  -1   1  20       13.99        8.79      4.85 o 
   0   1  20       23.84       40.59      7.57 o 
   1   1  20        3.29        4.60      3.60 o 
   2   1  20        6.45        6.11      3.72 o 
  -2   2  20       20.31        2.05     14.48 o 
  -1   2  20        1.52        5.73      4.60 o 
   0   2  20        7.22       13.98      4.81 o 
   1   2  20       14.33       12.93      5.19 o 
   0   3  20       14.94       12.51      5.94 o 
  -1  -2  21       17.08       18.61      4.43 o 
   0  -2  21        3.34       -2.29      2.86 o 
   1  -2  21        3.96        0.88      3.01 o 
  -2  -1  21        1.33       -2.26      3.19 o 
  -1  -1  21        8.72        5.37      3.35 o 
   0  -1  21       19.33       14.06      5.06 o 
   1  -1  21       23.94       27.66      5.61 o 
  -2   0  21       10.01        9.89      8.85 o 
  -1   0  21       20.23        8.05      6.72 o 
   0   0  21        0.07       -2.68      3.43 o 
   1   0  21        4.59        7.91      3.72 o 
  -2   1  21        1.31       -6.65     10.92 o 
  -1   1  21        8.77        0.17      4.10 o 
   0   1  21       19.76       26.78      6.07 o 
   1   1  21       24.04       21.21      6.11 o 
  -1   2  21       16.58       12.89      5.57 o 
   0   2  21        3.30       -0.38      4.52 o 
   1   2  21        4.08        2.51      4.31 o 
  -1  -1  22        7.40        6.68      3.80 o 
   0  -1  22        8.11       11.30      4.35 o 
  -1   0  22       13.26       11.55      8.26 o 
   0   0  22        2.69       -2.05      3.52 o 
   1   0  22        1.13       -0.71      3.26 o 
  -1   1  22        7.21        0.04      9.25 o 
   0   1  22        8.09        4.27      4.69 o 
                                                 
